# Supplementary material for: Predictors of Coronary Artery Disease in Heart Failure with Reduced Ejection Fraction at the Aga Khan University Hospital in Nairobi
Source: Glob Heart. 2023 Oct 19;18(1):56. doi: 10.5334/gh.1271 (PMC10588509; doi:10.5334/gh.1271)
Supplement: Dataset. — This is the raw data the study demonstrating the variables studied for the 514 patients who met the inclusion criteria. [file gh-18-1-1271-s1.zip]

Archive with 1 entries (1 files):
- gh-18-1-1271-s1/gh-18-1-1271-s1.csv
