# Supplementary material for: Predictors of Coronary Artery Disease in Heart Failure with Reduced Ejection Fraction at the Aga Khan University Hospital in Nairobi
Source: Glob Heart. 2023 Oct 19;18(1):56. doi: 10.5334/gh.1271 (PMC10588509; doi:10.5334/gh.1271)
Supplement: Dataset. — This is the raw data the study demonstrating the variables studied for the 514 patients who met the inclusion criteria. [file gh-18-1-1271-s1.zip › gh-18-1-1271-s1/gh-18-1-1271-s1.csv]

record_id	triage_number	hfref	yrs_diagnosis	dob	gender	race	height	weight	HEIGHT IN METRES	HEIGHT SQ	BMI	dwelling	lifestyle	alcohol	ctcacc	nyha_class	riskfactor_cad___1( systemic hypertension)	riskfactor_cad___2( diabetes mellitus)	riskfactor_cad___3 (hypercholesterolaemia)	riskfactor_cad___4 ( Tobacco use)	riskfactor_cad___5 (Family history of CAD)	riskfactor_cad___6 (age >55 women)	riskfactor_cad___7 (age >45 men)	riskfactor_cad___8 ( HDL<1)	riskfactor_cad___9 (TGS >5.17)	riskfactor_cad___10 (BMI> 25 Kg/m2)	riskfactor_cad___11	systolic	diastolic	serum_lipid___1	serum_lipid___2	cholesterol	hdl	ldl	tgs	current_tobacco	former_tobacco	insulin	dur_insulin	yrs_diabetes	egfr	ascvd10y	history_acs___1 ( unstable angina)	history_acs___2/(NSTEMI)	history_acs___3 (ANGINA)	history_acs___4(previous PCI/CABG)	history_acs___5	p_wave_abn	pr_interval
467	140419268	1	2010	22/04/1937	1	1	155	91	1.55	2.4025	37.87721124	3	1	0	1	4	1	1	0	0	0	1	0	0	0	1	0	170	97	0	1					0	0	0			59.1		0	1	0	0	0	1
483	140304577	1	2010	01/01/1948	2	1	149	56.7	1.49	2.2201	25.53939012	3	3	0	1	2	1	0	0	0	0	0	0	1	0	1	0	163	89	1	0	3.03	0.83	2.23	1.02	0	0	0			149.1		0	0	0	1	0	0	169
103	140469810	1	2011	01/01/1959	1	1	88.7	165	0.887	0.786769	209.7184815	1	1	0	1	2	1	0	0	0	0	0	1	0	0	1	0	136	89	0	1					0	0	0			80.6		0	1	0	0	0	1
351	1033424	1	2011	01/01/1965	1	1	158	78.3	1.58	2.4964	31.36516584	3		0	1	3	1	1	0	0	0	0	1	0	0	1	0	107	90	0	1					0	0	0					0	0	0	0	0	1
468	140594760	1	2011	22/11/1942	2	1	163	73.2	1.63	2.6569	27.55090519	3	1	0	1	2	0	0	1	0	0	1	0	0	0	1	0	138	65	1	0	6.19	1.29	4.39	0.92	0	0	0			79.9	12.9	0	0	0	0	0	0
226	1401738798	1	2012	01/01/1961	1	1	169	85	1.69	2.8561	29.76086271	3	1	0	1	3	0	0	0	0	0	0	1	0	0	1	0	131	85	1	0	4.14	1.18	2.55	1.09	0	0	0			48.5		0	0	0	0	1	0	125
265	1401312681	1	2012	12/06/1963	1	2	180	116.7	1.8	3.24	36.01851852	1	3	0	1	2	1	0	0	0	1	0	1	0	0	1	0	136	89	0	1					0	0	0			74.2		0	1	0	0	0	0	184
512	1401231414	1	2012	01/01/1947	2	2	156	80	1.56	2.4336	32.8731098	1	1	0	1	3	1	1	0	0	0	1	0	0	0	1	0	136	55	0	1					0	0	0			26.6		0	1	0	0	0
321	1401297954	1	2013	29/04/1977	1	1	188	90	1.88	3.5344	25.46401086	1	3	0	1	4	0	0	1	0	0	0	0	0	0	1	0	100	76	1	0	6.06	1.38	3.88	2.16	0	0	0			32.7		0	0	0	0	0
473	140323369	1	2013	15/03/1931	1	2	166	54.7	1.66	2.7556	19.85048628	1	1	0	1	2	0	0	0	0	0	0	1	0	0	0	0	110	59	1	0	3.57	1.12	1.89	1.94	0	1	0			42.7		0	0	0	0	1	0	225
254	1401409912	1	2013	24/12/1971	1	1	170	93	1.7	2.89	32.1799308	3			1	1	1	0	0	1	0	0	0	1	0	1	0	99	60	0	1	4.2	0.84	2.82	1.47	0	1	0			76.4	3.9	0	0	0	0	0	0	196
247	1401540081	1	2014	05/03/1964	1	2	111	178	1.11	1.2321	144.4687931	1	1		1	3	0	0	0	0	0	0	1	1	0	1	0	112	88	1	0	5.12	0.78	3.59	3.34			0			49.5		0	1	0	0	0	0	209
260	1401328743	1	2014	01/01/1960	1	1	160	93	1.6	2.56	36.328125	3			1	1	1	0	0	0	0	0	1	1	0	1	0	156	105	1	0	4.14	0.92	2.8	2.55	0	0	0			90.3	9.7	0	0	0	0	0	0	208
481	140739920	1	2014	28/03/1948	1	2	161	70	1.61	2.5921	27.00513097	1	1	0	1	1	0	0	1	0	0	0	1	1	0	1	0	102	64	1	0	5.51	0.99	4.19	1.54	0	0	0			67.6		0	0	1	0	1	0	174
454	140560488	1	2014	31/07/1946	1	1	179	94	1.79	3.2041	29.33741144	3	3		1	2	1	0	0	0	0	0	1	0	0	1	0	127	76	0	1					0	0	0			120.2		0	0	1	0	0	1	280
264	1401590012	1	2014	06/06/1968	1	2	171	70	1.71	2.9241	23.93898977	1		1	1	2	1	1	0	1	0	0	1	0	0	0	0	102	76	1	0	3.4	1.45	2.03	0.68	1	1	0			76.8		0	0	1	0	1	0	185
496	1401491625	1	2014	16/07/1974	1	1	167	67.6	1.67	2.7889	24.23894726	3	2	0	1	2	0	0	0	0	1	0	1	0	0	0	0	120	60	0	1					0	0	0			69.6		0	0	0	0	1	0
484	140467042	1	2014	10/01/1952	2	1	157	89.9	1.57	2.4649	36.47206783	3	1	0	1	2	1	0	0	0	0	1	0	0	0	1	0	105	60	0	1					0	0	0			91.7		0	0	0	0	0	0	130
66	140505842	1	2015	11/10/1954	1	2	174	64	1.74	3.0276	21.13885586	1	3	1	1	2	0	0	0	0	0	0	1	0	0	0	0	116	65	0	1					0	0	0			93.2		0	1	0	0	1	1	179
94	140812136	1	2015	11/12/1965	1	1	167	76.7	1.67	2.7889	27.50188246	3	2	1	1	2	1	1	1	0	0	0	1	1	0	1	0	107	82	1	0	6.03	0.8	4.33	2.74	0	0	0			97.1	13.9	0	0	0	0	0	0	171
480	140771196	1	2015	22/11/1945	1	1	178	66	1.78	3.1684	20.83070319	3	1	0	1	2	1	0	0	0	0	0	1	0	0	0	0	139	86	0	1					0	0	0			96.6		0	0	0	0	0	0	183
42	1401404371	1	2015	01/01/1950	1	1	168	76	1.68	2.8224	26.92743764	3	3	0	1	2	1	1	1	0	0	0	1	1	0	1	0	120	70	1	0	5.74	0.93	3.8	1.66	0	0	0			98.1	16.1	0	0	0	0	1	0	155
59	140464524	1	2015	31/01/1950	1	1	171	79	1.71	2.9241	27.01685989	3	3		1	3	1	1	1	0	0	0	1	0	0	1	0	141	80	1	0	6.02	1.18	4.41	1.63	0	0	0			86.8		0	0	0	0	0	0	150
102	1401206799	1	2015	01/06/1966	1	1	170	88	1.7	2.89	30.44982699	1	2	0	1	2	0	0	0	0	0	0	1	1	0	1	0	116	79	1	0	4.8	0.8	2.98	1.47	0	0	0			84.5		0	0	1	0	0	0	154
228	1401727670	1	2015	01/01/1950	1	1	177	77.8	1.77	3.1329	24.83322162	3	1	0	1	3	0	0	1	0	0	0	1	0	0	0	0	79	51	1	0	5.43	1.01	3.6	1.4	0	0	0			82.6		0	0	1	0	0	0	164
240	1401684295	1	2015	12/03/1948	1	2	171	79.4	1.71	2.9241	27.15365412	1	3	1	1	2	1	0	0	0	0	0	1	0	0	1	0	116	73	1	0	3.9	1.37	2.44	1.38	0	0	0			90.1		0	0	1	0	0	0
263	1401334811	1	2015	01/01/1940	1	1	157	111	1.57	2.4649	45.03225283	3	1	0	1	2	1	0	1	0	0	1	0	0	0	1	0	151	92	1	0	5.84	1.23	4.2	1.22	0	0	0			49.2		0	0	0	0	0	0	194
239	1401692445	1	2015	01/01/1955	1	1	172	80.7	1.72	2.9584	27.27825852	3	3	0	1	2	0	1	0	0	0	0	1	1	0	1	0	118	68	1	0	3.49	0.84	2.15	1.21	0	0	1			98		0	1	0	0	0	0	182
338	1401146048	1	2015	11/01/1952	1	2	158	67	1.58	2.4964	26.83864765	1	3	1	1	2	1	1	1	1	0	0	1	0	0	1	0	183	95	1	0	7.12	1.2	5.16	4.31	1	1	0			87.2		0	0	0	0	0	0	170
241	1401662298	1	2015	09/03/1951	1	1	63.5	171	0.635	0.403225	424.0808482	3	1	0	1	2	1	1	0	1	0	0	1	1	0	0	0	160	71	1	0	2.6	0.76	1.58	1	0	1	1			40.4		0	0	1	0	0	0	137
476	1401607579	1	2015	29/09/1933	1	2	160	69	1.6	2.56	26.953125	1	1	0	1	4	0	0	0	0	0	0	1	1	0	1	0	86	57	1	0	4.28	0.76	3.36	0.97	0	0	0			62.2		0	0	0	0	1	0	184
3	14045503	1	2015	12/09/1939	1	2	177	77	1.77	3.1329	24.57786715	1	1	0	1	2	1	0	0	0	0	1	0	0	0	0	0	119	68	1	0	3.6	1.18	2.46	0.79	0	0	0			49.3		0	0	0	0	1
242	1401658990	1	2015	01/01/1944	1	2	175	78	1.75	3.0625	25.46938776	3	1	0	1	3	1	1	0	0	0	0	1	0	0	1	0	150	80	1	0	2.6	1.08	1.48	0.72	0	0	0			86.5		0	0	0	1	1	0	151
245	1401583394	1	2015	15/12/1955	1	2	173	78	1.73	2.9929	26.06167931	1	3	0	1	2	0	0	0	1	0	0	1	0	0	1	0	123	88	1	0	3.76	1.29	2.3	0.9	1	1	0			44.1		0	0	1	0	0	0	162
243	1401626456	1	2015	30/06/1957	1	2	177	91	1.77	3.1329	29.04657027	1	1	0	1	2	0	0	0	0	0	0	1	0	0	1	0	116	78	0	1					0	0	0			32.8		0	1	0	0	0	0
298	1401676772	1	2015	01/01/1958	1	1	165	70	1.65	2.7225	25.71166208	3		0	1	2	1	0	0	1	0	0	1	0	0	1	0	112	71	0	1					0	1	0			57.3		0	0	0	0	0	0	219
227	1401732097	1	2015	18/07/1958	1	1	173	120	1.73	2.9929	40.09489124	3	3	0	1	2	0	0	0	0	0	0	1	0	0	1	0	101	64	0	1					0	1	0			138		0	0	1	0	0	0
91	140772676	1	2015	04/08/1966	2	1	160	58	1.6	2.56	22.65625		1	0	1	3	0	1	0	0	0	0	0	0	0	0	0	119	82	1	0	4.06	1.36	2.5	1.76	0	0	0			68.8		0	0	1	0	0
62	1401391395	1	2015	24/02/1958	2	1	158	62	1.58	2.4964	24.8357635	3	1	0	1	2	1	1	0	0	0	1	0	1	0	0	0	141	71	1	0	2.39	0.47	1.37	1.2	0	0	0			36.2	8.8	0	0	0	0	1	0	252
78	140587304	1	2015	22/04/1932	2	1	172	85	1.72	2.9584	28.73174689	2	3	0	1	3	1	1	0	0	0	1	0	0	0	1	0	132	67	0	0	3.83	1.06	2.4	1.04	0	0	1		7	55.7		0	0	1	0	0	0	202
49	140427175	1	2015	01/01/1931	2	1	148	56.8	1.48	2.1904	25.93133674	3		0	1	2	1	1	0	0	0	1	0	0	0	1	0	143	66	0	1					0	0	0			100.4		0	1	0	0	1	0	115
319	1400637865	1	2015	21/10/1946	2	1	160	80	1.6	2.56	31.25	3	3	0	1	2	1	0	0	0	0	1	0	0	0	1	0	134	61	0	1					0	0	0			54		0	0	0	0	0	0	145
238	1401695105	1	2015	09/09/1940	2	1	171	92	1.71	2.9241	31.46267228	3	1	0	1	2	0	0	0	0	0	1	0	0	0	1	0	133	88	0	1					0	0	0			48.8		0	0	1	0	0	1
335	1401161114	1	2016	19/05/1957	1	1	171	80	1.71	2.9241	27.35884546	3	3	0	1	1	1	0	0	0	0	0	1	0	0	1	0	135	71	0	1					0	0	0			55.3		0	0	0	0	0	0	175
216	1401798275	1	2016	01/01/1944	1	1	167	73.2	1.67	2.7889	26.24690738	3	1	0	1	4	1	1	0	0	0	0	1	0	0	1	0	135	76	0	1					0	0	0			23.9		0	1	0	1	0	0	192
482	1401858257	1	2016	15/08/1939	2	1	155	83	1.55	2.4025	34.54734651	1	1	0	1	3	1	1	1	0	0	1	0	1	0	1	0	139	111	1	0	5.49	0.96	4.24	1.29	0	0	0			114.7		0	0	0	0	0	0
218	1401777473	1	2016	02/08/1939	2	1	168	110	1.68	2.8224	38.9739229	1	1	0	1	2	1	1	0	0	0	1	0	0	0	1	0	109	54	0	1					0	0				13.6		0	0	0	1	0
214	1401820716	1	2016	01/01/1944	1	1	174	86	1.74	3.0276	28.40533756	3	1	0	1	2	1	0	0	0	0	0	1	0	0	1	0	117	75	1	0	4.91	1.19	3.26	2.37	0	0	0			43.9		0	0	0	1	0	0	194
48	1401198131	1	2016	05/07/1949	1	1	164	74	1.64	2.6896	27.51338489	3		0	1	2	1	1	0	0	0	0	1	1	0	1	0	158	79	1	0	3.48	0.87	2.49	1.08	0	0	0			58.8		0	0	1	0	0	1	192
79	140607026	1	2016	24/09/1949	1	1	175.5	82	1.755	3.080025	26.62316053	3	3	0	1	3	0	0	0	1	0	0	1	1	0	1	0	138	73	1	0	3.92	0.93	2.41	0.79	1	1	0			73.8		0	0	1	0	0	0	133
115	1401741634	1	2016	03/08/1953	1	1	159	88.4	1.59	2.5281	34.96697124	2	1	0	1	2	1	1	0	0	0	0	1	1	0	1	0	174	96	1	0	2.94	0.7	1.89	0.72	0	0	0			88.5		0	1	0	0	0	0	261
472	140560512	1	2016	16/11/1956	1	1	165	74.7	1.65	2.7225	27.43801653	3	3	0	1	2	1	1	0	0	0	0	1	0	0	1	0	175	67	1	0	3.22	1.22	1.97	0.27	0	0	0			57.7		0	0	0	0	1	0
211	1401833340	1	2016	12/06/1947	1	1	167	90	1.67	2.7889	32.27078777	3	3	0	1	2	1	1	0	0	0	0	1	0	0	1	0	177	102	0	1					0	0	0			61.8		0	1	0	0	1
352	1490749155	1	2016	07/10/1950	1	1	184	87.4	1.84	3.3856	25.81521739	1	1	0	1	2	1	0	0	1	0	0	1	0	0	1	0	97	63	0	1					1	1	0			71.4		0	0	0	0	1
332	1401215109	1	2016	27/06/1950	1	1	162	72	1.62	2.6244	27.43484225	3	3	0	1	4	0	1	0	0	0	0	1	0	0	1	0	97	57	0	1					0	0	0			89.9		0	0	1	0	0	1	208
190	1401790079	1	2016	29/05/1964	1	1	165	82.7	1.65	2.7225	30.37649219	1	1	1	1	2	0	1	0	0	0	0	1	0	0	1	0	114	77	0	0					0	0	0			44.5		0	0	0	0	0	1
191	1401790079	1	2016	29/05/1964	1	1	165	82.7	1.65	2.7225	30.37649219	1	1	1	1	2	0	1	0	0	0	0	1	0	0	1	0	114	77	0	1					0	0	0			44.5		0	0	0	0	0	1
223	1401758262	1	2016	10/01/1945	1	1	180	89	1.8	3.24	27.4691358	3	3	1	1	2	1	1	0	0	0	0	1	0	0	1	0	155	75	0	1					0	0	0			56.4		0	0	0	0	1	1
54	1401214976	1	2016	05/06/1969	1	2	163	66.3	1.63	2.6569	24.95389364	1	1	0	1	2	0	0	0	1	0	0	1	0	0	0	0	106	73	0	1					1	1	0			50.7		0	0	1	0	1	0	152
208	1401852872	1	2016	01/01/1970	1	1	178	77	1.78	3.1684	24.30248706	3	3	0	1	2	1	0	0	0	0	0	1	0	0	0	0	160	88	0	1					0	0	0			16		0	0	0	0	0	0	153
266	1401279909	1	2016	25/11/1968	1	1	180	80	1.8	3.24	24.69135802	3			1	2	1	1	0	0	1	0	1	0	0	1	0	125	88	0	0					0	0	0			72.1		0	0	1	0	1	0	179
213	1401828456	1	2016	01/11/1966	1	1	156	71	1.56	2.4336	29.17488494	3	3	1	1	2	1	1	0	0	0	0	1	0	0	1	0	164	96	0	1					0	0	0			48.8		0	0	0	0	0	0	201
225	1401745182	1	2016	01/08/1981	1	1	169	80.2	1.69	2.8561	28.08024929	1	1	0	1	4	0	0	0	0	0	0	0	0	0	1	0	133	85	0	1					0	0	0			108.5		0	0	0	0	0	0	160
343	1401101137	1	2016	01/01/1966	1	1	177	92	1.77	3.1329	29.36576335	3	3	1	1	2	1	0	0	0	0	0	1	0	0	1	0	129	85	0	1					0	0	0					0	1	0	0	0	0	187
251	1401452872	1	2016	15/01/1974	1	1	160	85	1.6	2.56	33.203125	3	1	0	1	3	0	0	0	0	0	0	0	0	0	1	0	111	78	0	1					0	0	0			76		0	0	0	0	0	0	147
217	1401788472	1	2016	01/01/1951	1	1	171	62.7	1.71	2.9241	21.44249513	3	1	0	1	2	1	1	0	1	0	0	1	0	0	0	0	149	78	0	1					1	1	0			85.5		0	0	0	0	0	0	174
277	140318269	1	2016	01/01/1942	1	1	178	65	1.78	3.1684	20.51508648	3	1	0	1	3	1	0	0	0	0	0	1	0	0	0	0	153	70	0	1					0	0	0			77.8		0	1	0	0	0	0	161
334	1183755	1	2016	30/08/1950	1	1	157	59.2	1.57	2.4649	24.01720151	3	3	0	1	1	1	1	0	0	0	0	1	0	0	0	0	105	65	0	1					0	0	0			25.5		0	0	1	0	0	0	156
262	1401314282	1	2016	15/02/1945	2	1	149	59.2	1.49	2.2201	26.66546552	3	3	1	1	2	1	1	0	0	0	1	0	0	0	1	0	122	56	0	1					0	0	1			17.5		0	0	1	0	0	0	135
221	1401761905	1	2016	01/01/1948	2	1	163	93	1.63	2.6569	35.00319922	3		0	1	2	1	1	0	0	0	1	0	0	0	1	0	103	64	0	1					0	0	0			101.1		0	0	1	0	0	0	210
336	1401151190	1	2016	31/01/1949	2	1	155	83.5	1.55	2.4025	34.75546306	3	3	0	1	2	1	1	0	0	0	1	0	0	0	1	0	140	73	0	1					0	0	0			23.3		0	0	0	0	0	0	140
76	140559245	1	2016	01/01/1952	2	1	159	107	1.59	2.5281	42.32427515	1	1	0	1	2	0	0	0	0	0	0	0	0	0	1	0	109	68	0	1					0	0	0			108.4		0	0	1	0	0	0	233
229	1401722880	1	2016	08/04/1958	2	1	152	56	1.52	2.3104	24.23822715	3	3	0	1	3	1	1	0	0	0	1	0	0	0	0	0	170	66	0	1					0	0	0			50.9		0	0	0	0	1	0	162
215	1401819598	1	2016	15/12/1967	2	1	157	69.6	1.57	2.4649	28.23643961	3	3	0	1	2	1	1	0	0	0	0	0	0	0	1	0	107	66	0	1					0	0	0			76.1		0	0	0	0	0	0	157
88	140694180	1	2017	10/03/1948	2	3	157.5	52	1.575	2.480625	20.96245906	1	1		1	3	1	0	0	0	0	1	0	0	0	0	0	124	81	0	1							0			7		0	1	0	0	0	0	164
275	140311168	1	2017	25/04/1938	2	1			0	0	#DIV/0!	1	1	0	1	3	1	1	0	0	0	1	0	0	0	0	0	210	96	1	0		2			0	0	0	25		67.3		0	1	0	0	0	0	203
182	1401977034	1	2017	01/01/1945	2	1			0	0	#DIV/0!	3	3	0	1	4	1	1	0	0	0	1	0	0	0	0	0	116	79	0	1					0	0	0			41		0	0	0	0	0
237	1401706601	1	2017	12/08/1968	1	1	171	81.7	1.71	2.9241	27.94022092	3	1	0	1	2	0	0	0	0	0	0	1	0	0	1	0	117	78	0	1					0	0	0			127.1		0	0	0	0	0	0	163
197	1401921500	1	2017	01/01/1962	1	1	175	80	1.75	3.0625	26.12244898	1	1	0	1	2	1	0	1	0	0	0	1	1	0	1	0	128	89	1	0	5.67	0.72	4.41	3.13	0	0	0			30.1		0	0	0	0	0	1	105
281	140700020	1	2017	26/12/1971	1	1	171	27.7	1.71	2.9241	9.473000239	1	2	0	1	2	1	1	1	0	0	0	1	0	0	1	0	100	56	1	0	5.42	1.05	4.74	2.23	0	0	0			95.9		0	0	1	0	1	0	167
206	1401879942	1	2017	17/07/1939	1	2	171	72	1.71	2.9241	24.62296091	3	3		1	2	1	1	0	0	0	0	1	0	0	0	0	158	82	1	0	4.17	1.13	2.43	2.08			0			74		0	0	0	0	1	0	156
209	1401845895	1	2017	23/09/1949	1	1	160	70.9	1.6	2.56	27.6953125	3	3	0	1	2	1	0	1	0	0	0	1	1	0	1	0	134	75	1	0	5.81	0.84	4.23	2	0	0	0			90.5		0	0	1	0	0
207	1401859276	1	2017	09/01/1961	1	1	163	89	1.63	2.6569	33.49768527	1	3	1	1	2	1	0	0	1	0	0	1	0	0	1	0	145	79	1	0	5	1.63	3.41	1.32	1	1	0			7.3	13.4	0	0	0	0	0	0	152
204	1401897329	1	2017	01/01/1933	1	1	168	87.6	1.68	2.8224	31.03741497	3	3	0	1	2	1	0	0	0	0	0	1	0	0	1	0	168	90	1	0	4.41	1.08	3.34	1.29	0	0	0			74.8		0	0	0	0	0	0	225
188	1401951822	1	2017	01/07/1942	1	3	183	99	1.83	3.3489	29.56194571	3	1		1	4	0	0	0	1	0	0	1	0	0	1	0	121	80	1	0			2.27		1	1	0			43.9		0	1	0	0	1	0	107
28	1401918570	1	2017	17/11/1970	1	1	173	79	1.73	2.9929	26.3958034	2	2	0	1	2	1	0	1	0	0	0	1	0	0	1	0	176	109	1	0	5.57	1.54	4.01	1.23	0	0	0			111.2	5.9	0	0	0	0	0	0	214
195	1401924561	1	2017	03/07/1952	1	1	175	58.6	1.75	3.0625	19.13469388	3	1	0	1	2	1	1	0	0	0	0	1	1	0	0	0	121	85	1	0	3.65	0.88	2.57	1.05	0	0	0				31.3	0	0	0	0	0
203	1401907069	1	2017	15/02/1965	1	3	174	72	1.74	3.0276	23.78121284	1	3		1	2	0	1	0	0	0	0	1	1	0	0	0	101	70	1	0	3.53	0.97	2.17	1.03			0			86.8		0	0	1	0	0
433	1401984139	1	2017	15/08/1952	1	2	152	64.9	1.52	2.3104	28.09037396	1	1	0	1	1	1	0	0	0	0	0	1	0	0	1	0	144	67	1	0	3.73	1.17	2.51	0.91	0	0	0			84.2		0	0	0	0	1	0	240
180	1401978799	1	2017	01/01/1962	1	1	170	63	1.7	2.89	21.79930796	3	3	0	1	2	1	1	0	0	0	0	1	0	0	0	0	148	110	1	0	4.36	1.08	3.14	0.89	0	0	0			63		0	1	0	0	0	0	202
337	1401148211	1	2017	20/09/1946	1	2	175	78	1.75	3.0625	25.46938776	1	3	0	1	3	0	1	0	0	0	0	1	0	0	1	0			0	1					0	0	1			50.3		0	0	0	0	1
185	1401965521	1	2017	12/03/1979	1	1	177	80.8	1.77	3.1329	25.79080086	3		0	1	2	0	1	0	0	0	0	0	0	0	1	0	130	85	0	1					0	0	1			69.2		0	0	1	0	0
196	1401922703	1	2017	04/06/1950	1	1	164	77.7	1.64	2.6896	28.88905413	1	2	0	1	2	1	1	0	0	0	0	1	0	0	1	0	105	54	0	1					0	0	0			67.2		0	0	0	0	0
198	1401916258	1	2017	04/12/1942	1	1	176	93.6	1.76	3.0976	30.21694215	3		0	1	2	1	1	0	0	0	1	0	0	0	1	0	144	83	0	1					0	0				71.8		0	0	0	0	0	0
200	1401914400	1	2017	15/08/1956	1	1	175.5	80	1.755	3.080025	25.97381515	3	3	0	1	2	0	0	0	0	0	0	1	0	0	1	0	103	75	0	1					0	0	0			62.1		0	0	0	0	0	1
274	140105031	1	2017	31/01/1941	1	1	186	101	1.86	3.4596	29.19412649	3	1	0	1	2	1	1	0	0	0	0	1	0	0	1	0	116	82	0	1					0	0	0			102.5		0	0	0	0	0	0	134
65	140502633	1	2017	25/05/1934	1	3	166	85	1.66	2.7556	30.84627667	1	3	0	1	2	1	0	0	0	0	0	1	0	0	1	0	130	80	0	0							0			23.3		0	0	0	0	1	0	243
181	1401977550	1	2017	01/06/1973	1	1	153	74	1.53	2.3409	31.61177325	3	3	0	1	2	0	0	0	0	0	0	0	0	0	1	0	131	78	0	1					0	0	0			84.8		0	0	0	0	0	0
508	1401942914	1	2017	18/09/1971	1	1			0	0	#DIV/0!	1	3		1	2	0	0	0	0	0	0	0	0	0	0	0	113	72	0	1												0	0	0	1	0
495	1401903942	1	2017	22/05/1950	1	2	166	83.9	1.66	2.7556	30.44708956	1	2	0	1	2	0	1	0	0	0	0	1	0	0	1	0	135	69	0	1					0	0	1			104.7		0	0	1	0	0	0
205	1401889198	1	2017	03/04/1951	1	1	159	98.3	1.59	2.5281	38.88295558	3	1		1	4	0	0	0	0	0	0	1	0	0	1	0	101	65	0	1							0			40.7		0	0	0	0	1	0	183
183	1401967376	1	2017	24/01/1945	1	3			0	0	#DIV/0!	3	3		1	4	0	0	0	0	0	0	1	0	0	0	0	115	54	0	1							0			36.6		0	0	1	0	0
10	140102796	1	2017	06/07/2021	1	2	183	80	1.83	3.3489	23.88844098	1	1	0	1	4	1	0	0	0	0	1	0	0	0	1	0	115	50	0	1					0		0			37.3		0	0	0	0	0	0	456
344	1401098733	1	2017	01/10/1939	2	1	166	85	1.66	2.7556	30.84627667	3	3	0	1	3	0	1	0	0	0	1	0	1	0	1	0	125	71	1	0	4.9	0.58	2.88	4.91	0	0	0			30.4		0	0	0	0	1	0	135
199	1401915696	1	2017	28/11/1960	2	1	159	56.5	1.59	2.5281	22.34879949		1	0	1	3	1	1	0	0	0	1	0	0	0	0	0	97	59	0	0	4.31	1.12	2.42	2.95	0	0	1			55.8	2.5	0	0	0	0	0	0	200
202	1401913170	1	2017	16/01/1954	2	1	156	69.4	1.56	2.4336	28.51742275	1	1	0	1	2	1	1	1	0	0	1	0	0	0	0	0	124	83	1	0	5.2	1.23	3.41	2.06	0	0	0			37.3	11.6	0	0	0	0	0	0	185
463	1401933658	1	2017	18/11/1938	2	1			0	0	#DIV/0!	3	1	0	1	2	1	1	0	0	0	1	0	0	0	0	0	185	58	1	0	3.01	1.19	1.42	1.1	0	0	0			111.8		0	0	0	0	1
341	1401112838	1	2017	16/03/1958	2	1	164	72	1.64	2.6896	26.76977989	3	3	0	1	2	0	0	0	0	0	1	0	0	0	1	0	95	65	1	0	3.88	1.39	2.65	0.94	0	0	0			76.9		0	0	1	0	0	0	125
82	140641234	1	2017	30/12/1954	2	1	155	80	1.55	2.4025	33.29864724	3	3	0	1	2	1	0	0	0	0	1	0	0	0	1	0	134	77	1	0	5.12	1.85	2.9	0.82	0	0	0			88.6	1.1	0	0	0	0	0	0	163
514	1401421167	1	2017	12/01/1955	2	1	163	83.9	1.63	2.6569	31.57815499	3	1	0	1	4	1	1	0	0	0	1	0	0	0	1	0	160	90	1	0	3.9	1.37	2.46	0.64	0	0	0			57.1	16.7	0	0	0	0	0	0	122
192	1401949695	1	2017	26/10/1942	2	2	165	70	1.65	2.7225	25.71166208	1	3		1	3	1	1	0	0	0	1	0	0	0	1	0	100	65	0	1					0	0	0			31.1		0	0	1	0	0	0	144
194	1401930755	1	2017	19/05/1953	2	1	160	81	1.6	2.56	31.640625	3	3	0	1	2	1	1	0	0	0	1	0	0	0	1	0	145	86	0	1												0	0	1	0	0	0	147
342	1401112804	1	2017	05/07/1951	2	2	148	87	1.48	2.1904	39.71877283	3	3	0	1	3	1	1	0	0	0	1	0	0	0	1	0	135	80	0	1					0	0	0			27.1		0	0	0	0	0	1	155
80	140626604	1	2017	15/03/1977	2	1	156	59	1.56	2.4336	24.24391847	1	2	0	1	4	0	0	0	0	0	0	0	0	0	0	0	108	79	0	1					0	0	0			106.7		0	0	0	0	0	0
189	1401949755	1	2017	29/08/1950	2	2	158	48	1.58	2.4964	19.22768787	1	1	1	1	2	1	1	0	0	0	1	0	0	0	0	0	147	75	0	1					0	0	0			83.9		0	0	0	1	0
361	1401961397	1	2017	03/03/1974	2	1	164	99.8	1.64	2.6896	37.10588935	3	3	0	1	2	1	0	0	0	1	0	0	0	0	1	0	114	74	0	1					0	0	0			59.1		0	1	0	0	1
193	1401939643	1	2017	30/06/1958	2	1	165	84	1.65	2.7225	30.85399449	3	3	0	1	2	0	0	0	0	0	1	0	0	0	1	0	99	54	0	1					0	0	0			109.7		0	0	1	0	0
464	1402007828	1	2018	10/12/1942	2	2	158	65.5	1.58	2.4964	26.23778241	1	3	0	1	2	0	0	0	0	0	1	0	0	0	1	0	114	59	0	1					0	0	0			26.6		0	1	0	0	0	0	149
187	1401954679	1	2018	01/01/1960	1	1	175	84	1.75	3.0625	27.42857143	1	3	0	1	2	1	1	0	0	0	0	1	1	0	1	0	114	75	0	0	2.27	0.67	1.49	0.91	0	0	0			39.4		0	1	0	0	1	0	122
154	1402079743	1	2018	30/06/1951	1	1	188	117	1.88	3.5344	33.10321412	1	3	0	1	2	1	1	0	1	0	0	1	1	1	1	0	130	68	1	0	4.5	0.84	2.59	5.2	0	1	0			81.4		0	0	0	1	0	0	223
162	1401056991	1	2018	01/09/1957	1	1	180	103	1.8	3.24	31.79012346	1		1	1	3	1	1	1	1	0	0	1	0	0	1	0	157	97	1	0	5.58	1.46	4.3	2.73	0	1	1	2		47.6		0	1	0	0	1	0	154
173	1402019452	1	2018	22/11/1972	1	1	176	73	1.76	3.0976	23.56663223	3	3		1	2	1	0	0	0	0	0	1	0	0	0	0	125	70	1	0	4.81	1.17	3.49	2.69			0			91.2		0	0	0	0	0	0	237
455	1402084860	1	2018	14/09/1968	1	1	183	126.9	1.83	3.3489	37.89303951	1	1	0	1	2	0	0	0	1	0	0	1	0	0	1	0	111	63	1	0	4.43	1.8	3	2	1	1	0			103.3	4.7	0	0	0	0	0	1	198
158	1402064957	1	2018	01/01/1957	1	1	166	63.2	1.66	2.7556	22.93511395	3	3	1	1	2	0	1	0	0	0	0	0	0	0	0	0	115	68	1	0	4.81	1.23	3.43	2.01	0	1	0			66		0	0	0	0	0	1	223
178	1401988049	1	2018	01/01/1953	1	1	160	70	1.6	2.56	27.34375	3	3	0	1	2	1	1	0	0	0	0	0	0	0	1	0	154	110	1	0	2.86	1.59	0.93	1.79	0	0	0			63.3	21.8	0	0	0	0	0	0	140
498	1401883411	1	2018	27/06/1978	1	2	176	89.7	1.76	3.0976	28.95790289	1	1	0	1	2	0	0	0	0	1	0	0	0	0	1	0	103	69	1	0	4.63	0.64	3.82	1.73	0	0	0			65.7		0	0	1	0	0	0
87	140693725	1	2018	03/01/1970	1	1	178	75	1.78	3.1684	23.67125363	3	3	0	1	2	1	1	1	1	0	0	0	0	0	0	0	137	97	1	0	5.23	1.07	4.01	1.7	1	0	0			102	15.4	0	0	1	0	0	0	193
461	140534431	1	2018	01/04/1949	1	2			0	0	#DIV/0!	1	1	0	1	2	0	1	1	0	0	0	1	1	0	0	0	122	69	1	0	5.19	0.97	3.85	1.67	0	0	0			138.6		0	0	0	0	1
167	1402036210	1	2018	20/10/1971	1	1	165	84.2	1.65	2.7225	30.92745638	3	3	0	1	2	1	0	0	1	0	0	1	0	0	1	0	157	58	1	0	3.78	0.99	2.07	3.59	1	1	0			75		0	0	1	0	0	0	130
63	1402044078	1	2018	05/05/1964	1	1	174	109	1.74	3.0276	36.00211389	3	2	0	1	2	1	1	0	0	0	0	1	1	0	1	0	129	81	1	0	3.9	0.99	2.93	1.47	0	0	0			62.1	6.7	0	0	1	0	1	1	155
350	1401035354	1	2018	24/05/1962	1	1	179	73	1.79	3.2041	22.78330889	1	3	0	1	2	1	0	0	0	0	0	1	0	0	0	0	120	74	1	0	4.39	1.08	2.98	1.4	0	0	0			69.9	5.3	0	0	0	0	0	1
505	1402042255	1	2018	22/03/1965	1	1	168	94	1.68	2.8224	33.30498866	3	1	1	1	3	1	0	0	0	0	0	1	0	0	1	0	179	125	1	0	3.95	1.34	2.33	1.15	0	0	0			30.7	5	0	0	0	0	0	0	162
177	1401991528	1	2018	14/08/1952	1	1	171.5	91	1.715	2.941225	30.9394895	1	1	1	1	2	1	1	0	0	0	0	1	1	0	1	0	162	110	0	0	3.35	0.89	2.28	1.09	0	0	0			87.9		0	0	1	0	0		226
170	1402023462	1	2018	23/04/1960	1	1	166	71.7	1.66	2.7556	26.01974162	3	3	1	1	2	0	0	0	0	0	1	0	0	0	1	0	102	68	1	0	4.4	1.65	2.26	1.09	0	0	0			53.8	3.5	0	0	0	0	0	0	200
159	1402061075	1	2018	03/01/1959	1	1	178	86.9	1.78	3.1684	27.42709254	3	3	0	1	2	1	1	0	0	0	0	1	1	0	1	0	110	60	1	0	1.88	0.52	1.1	1.01	0	0	0			65.1		0	0	0	1	0	1	150
155	1402070782	1	2018	17/11/1953	1	2	178.5	78	1.785	3.186225	24.48038039	1			1	2	0	1	0	0	0	0	1	1	0	0	0	127	75	1	0	1.99	0.52	1.24	0.99			0			61.1		0	1	0	0	1	0	140
52	140447868	1	2018	21/06/1935	1	1	174	77.9	1.74	3.0276	25.72995112	3		0	1	2	1	0	0	0	0	0	0	0	0	1	0	157	93	1	0	3.5	1.1	2.26	0.96	0	0	0			81		0	0	0	0	1	0	143
367	1401967385	1	2018	01/01/1945	1	1	160	62.1	1.6	2.56	24.2578125	3	3	0	1	2	1	0	0	0	0	0	0	1	0	0	0	138	61	1	0	2.49	0.78	1.29	0.78			0			39.4		0	0	0	0	1
169	1402035709	1	2018	10/01/1978	1	1	169	84.2	1.69	2.8561	29.48076048	2	3		1	4	1	0	0	1	0	0	0	0	0	1	0	105	80	1	0	3.67	1.78	1.83	0.71	0	1	0			95.8		0	0	0	0	0	0	154
8	140300412	1	2018	23/06/1936	1	2	166	66	1.66	2.7556	23.95122659	1	1	1	1	2	0	0	0	0	0	0	1	1	0	0	0	121	56	1	0	2.5	0.88	1.63	0.65	0	0	0			62.5		0	0	0	1	0	0	157
58	140462840	1	2018	01/12/1963	1	2	178	76.3	1.78	3.1684	24.08155536	1	3	0	1	2	1	0	0	0	0	0	1	0	0	0	0	159	97	1	0	2.68	1.23	1.27	0.65	0	0	0			106		0	1	0	0	1	0	166
212	1401832351	1	2018	01/01/1965	1	1	160	75	1.6	2.56	29.296875	3	3	0	1	2	1	1	0	1	0	0	1	0	0	1	0	144	104	0	1					0	1	0			113.6		0	0	0	0	0	0
174	1402008456	1	2018	05/03/1955	1	2	179	86.7	1.79	3.2041	27.05908055	1			1	3	0	1	0	0	0	0	1	0	0	1	0	120	70	0	1							0			80.3		0	0	0	0	0
176	1401992059	1	2018	22/09/1974	1	1	166.5	67.4	1.665	2.772225	24.31260089	1	3	0	1	2	0	1	0	0	0	0	0	0	0	0	0	135	83	0	1					0	0	0			114.2		0	0	1	0	0	0	130
75	140557628	1	2018	01/01/1965	1	1	169	92.5	1.69	2.8561	32.38682119	3	3	0	1	2	1	1	0	1	0	0	0	0	0	1	0	99	60	0	1					0	1	0			44.2		0	0	0	0	0	0
160	1402057866	1	2018	10/05/1964	1	1	178	96	1.78	3.1684	30.29920465	3			1	2	1	1	0	0	0	0	1	0	0	1	0	149	111	0	1							0			62.3		0	0	1	0	0	0	179
156	1402069466	1	2018	10/10/1950	1	1	166	60.3	1.66	2.7556	21.88271157	3	3	0	1	3	0	0	0	1	0	0	1	0	0	0	0	113	78	0	1					0	1	0			50.5		0	0	0	1	0
499	1402075557	1	2018	01/01/1960	1	1	170	76.8	1.7	2.89	26.57439446	1		0	1	2	1	0	0	0	0	0	1	0	0	0	0	133	97	0	1					0	0	0			69.9		0	0	1	0	0	0	177
507	1402077254	1	2018	29/09/1957	1	1			0	0	#DIV/0!	1	3	0	1	4	0	0	0	0	0	0	1	0	0	0	0	130	75	0	1					0	0	0			49.1		0	0	1	0	0	0
490	1401330136	1	2018	10/07/1981	1	1	176	110	1.76	3.0976	35.51136364	3	1	0	1	3	0	0	0	0	0	0	0	0	0	1	0	99	62	0	1					0	0	0			103.8		0	0	1	0	0	0
478	1402081123	1	2018	01/04/1960	1	1	181	100	1.81	3.2761	30.52409878	3	3	0	1	2	1	0	0	0	0	0	1	0	0	1	0	107	70	0	1					0	0	0			72		0	0	1	0	1	0	279
172	1402020837	1	2018	01/01/1955	1	1	175	66.3	1.75	3.0625	21.64897959	1	2	0	1	2	0	0	0	1	0	0	1	0	0	0	0	109	67	0	1					0	1	0			87.6		0	0	1	0	0	0	117
305	1402009737	1	2018	16/08/1989	1	1	179	85	1.79	3.2041	26.52851035	3	3	0	1	2	0	0	0	0	0	0	0	0	0	1	0	95	56	0	1					0	0	0			122		0	0	0	0	1
111	140403784	1	2018	01/01/1947	1	1	168	87	1.68	2.8224	30.82482993	2	1	1	1	2	1	0	0	0	0	0	1	0	0	1	0	180	110	0	1					0	0	0			42.2		0	0	0	0	0	0	178
470	140366413	1	2018	01/01/1928	1	2	155	40	1.55	2.4025	16.64932362	1	1	1	1	4	1	0	0	0	0	0	1	0	0	0	0	122	95	0	1					0	0	0			62.3		0	0	0	0	0	0	180
179	1401979379	1	2018	13/05/1968	1	2	174	81	1.74	3.0276	26.75386445	1	1	0	1	3	1	0	0	0	0	0	1	0	0	1	0	126	90	0	1					0	0	0			65.1		0	0	1	0	0
77	140566105	1	2018	07/04/1958	1	3	175	80	1.75	3.0625	26.12244898	1	3	0	1	1	0	0	0	0	0	0	1	0	0	1	0	132	84	0	1					0	0	0			66.3		0	0	1	0	0
486	1402071828	1	2018	01/01/1958	1	1	179	59	1.79	3.2041	18.41390718	3	1	0	1	2	0	0	0	0	0	0	1	0	0	0	0	115	79	0	1					0	0	0			96.7		0	0	0	0	0	0	173
494	140390663	1	2018	01/10/1939	1	2	159	55.4	1.59	2.5281	21.91369012	1	1	0	1	4	0	0	0	1	0	0	1	0	0	0	0	90	40	0	1					1	1	0			55		0	1	0	0	1	0	132
67	140517866	1	2018	05/04/1945	1	2	162	68.8	1.62	2.6244	26.21551593	1	3	0	1	2	1	0	0	0	0	0	0	0	0	1	0	133	75	0	0					0	0	0					0	0	1	0	0
90	140747707	1	2018	24/02/1961	1	1	168	59.6	1.68	2.8224	21.11678005	3	1	0	1	2	0	0	0	0	0	0	1	0	0	0	0	122	75	0	1					0	0	0			95.4		0	0	0	1	0
509	1402027766	1	2018	06/07/1967	1	1	178	89	1.78	3.1684	28.08988764	3	3	1	1	3	0	0	0	1	0	0	1	0	0	1	0	111	75	0	1					0	1	0			109		0	0	0	0	0	0
492	1402085244	1	2018	27/02/1972	1	1	178	70	1.78	3.1684	22.09317005	2	3	0	1	2	1	0	0	0	0	0	1	0	0	0	0	103	70	0	1					0	0	0			71.7		0	0	1	0	0	0	112
489	1402037865	1	2018	02/10/1929	1	2	174	90	1.74	3.0276	29.72651605	1	1	0	1	4	0	0	0	0	0	0	1	0	0	1	0	98	67	0	1					0	0	0			75.8		0	0	1	0	0	0	171
501	1402093110	1	2018	10/09/1963	1	1	174	84	1.74	3.0276	27.74474832	1	3	0	1	1	0	0	0	0	0	0	1	0	0	1	0	119	61	0	1					0	1	0			119.1		0	0	1	0	0	0	116
340	1401134871	1	2018	13/06/1981	1	1	176	102	1.76	3.0976	32.92871901	3	3	1	1	3	0	0	0	0	0	0	0	0	0	1	0	120	60	0	1					0	0	0			99		0	0	0	0	1	0	221
164	1402050882	1	2018	01/01/1953	1	1	170	64	1.7	2.89	22.14532872	3	3		1	2	1	0	0	0	0	0	1	0	0	0	0	109	50	0	1							0			84.5		0	0	0	0	0
345	1401097187	1	2018	01/01/1940	2	1	149	76	1.49	2.2201	34.23269222	3	3	0	1	3	1	1	0	0	0	1	0	0	0	1	0	158	83	1	0	4.61	1.31	3.05	4.61	0	0	0			55.1		0	1	0	0	0	0	235
210	1401845446	1	2018	04/04/1964	2	1	170	79.3	1.7	2.89	27.43944637	3	3	0	1	1	1	0	1	1	1	0	1	1	0	1	0	165	110	1	0	5.3	0.97	2.95	4.02	0	1	0			85.8		0	1	0	0	0	0
51	140446628	1	2018	23/09/1949	2	1	160	70.7	1.6	2.56	27.6171875	3		0	1	2	1	0	1	0	0	1	0	1	0	1	0	132	69	1	0	7.86	0.79	6.16	3.39	0	0	0			107.9		0	0	0	0	1	0	141
465	140718414	1	2018	05/01/1936	2	2	154	57.4	1.54	2.3716	24.20306966	1	1	0	1	2	1	0	1	0	0	1	0	0	0	0	0	117	73	1	0	5.48	1.8	3.52	1.47	0	0	0			54.9		0	0	0	0	1	1
292	140276314	1	2018	04/11/1950	2	1	169	86.9	1.69	2.8561	30.42610553	3	3	0	1	3	1	1	0	0	0	1	0	0	0	1	0	100	59	1	0	2.56	1.08	1.19	1.25	0	0	0			64.4	11.4	0	0	0	1	0	1	240
466	1402016553	1	2018	15/05/1943	2	1	160	65	1.6	2.56	25.390625	1	1	0	1	2	1	1	1	0	0	1	0	0	0	0	0	182	64	1	0	8.85	1.33	7.43	1.07	0	0	0			8.1		0	1	0	0	0	1	165
224	1401750958	1	2018	07/09/1977	2	1	148	90	1.48	2.1904	41.08838568	3	1	0	1	2	1	0	0	0	0	0	0	0	0	1	0	153	83	1	0	4.94	1.34	3.21	0.8	0	0	0			105.4		0	0	0	0	0	0	141
171	1402023175	1	2018	17/04/1974	2	1	161	56.2	1.61	2.5921	21.6812623	2	2		1	2	0	0	0	0	0	0	0	0	0	0	0	100	60	1	0	2.93	1.71	1.25	0.68	0	0	0			97.2		0	0	1	0	0
504	140648881	1	2018	01/01/1925	2	1			0	0	#DIV/0!	3	1	0	1	4	1	1	0	0	0	1	0	0	0	0	0	126	70	0	1					0	0	0			71		0	0	1	0	0	0	142
163	1402056278	1	2018	10/01/1953	2	1	169	63	1.69	2.8561	22.05805119	1		0	1	2	1	1	0	0	0	1	0	0	0	0	0	109	63	0	1					0	0	0			105.5		0	1	0	0	0	1	181
186	1401957551	1	2018	01/05/1952	2	1	156	92.6	1.56	2.4336	38.05062459	3	3	0	1	2	1	1	0	0	0	1	0	0	0	1	0	123	95	1	0					0	0	0			89		0	0	1	0	0	0	204
165	1402046569	1	2018	24/12/1958	2	1	151	57	1.51	2.2801	24.99890356	3	1	0	1	3	1	0	0	0	0	1	0	0	0	0	0	134	84	0	1					0	0	0			81.9		0	0	0	0	0	0	200
47	1401009826	1	2019	30/09/1986	1	1	182	131	1.82	3.3124	39.54836372	1	2	1	1	3	0	0	1	1	0	0	0	1	0	1	0	110	70	1	0	5.27	0.71	4.49	1.51	0	1	0			68.9		0	0	0	0	0	0	189
71	1401647931	1	2019	12/04/1937	1	2	164	69	1.64	2.6896	25.6543724	1	1	0	1	4	1	0	1	0	0	1	0	1	0	1	0	105	53	1	0	5.91	0.93	4.2	2.89	0	0	0			89.7		0	0	1	0	0	1	142
32	1402191316	1	2019	28/12/1954	1	1	172	80	1.72	2.9584	27.04164413	1		0	1	2	1	1	1	0	0	0	1	0	0	1	0	160	95	1	0	6.59	1.04	5.91	1.22	0	0	0			69.7	45.7	0	1	0	0	0	0	176
459	1402060843	1	2019	25/09/1959	2	1	156	45	1.56	2.4336	18.49112426	1	1	1	1	3	1	1	0	0	0	1	0	0	0	0	0	102	61	1	0	5.02	1.09	3.7	1.23	0	0	0			33.9		0	0	0	0	0	0	159
129	1402158823	1	2019	17/07/1957	1	2	172	73	1.72	2.9584	24.67550027	1	1	0	1	2	1	1	0	1	0	0	1	1	0	0	0	197	84	1	0	4.9	0.95	3.46	1.1	0	1	0			28		0	0	0	1	0	0	174
46	1402113366	1	2019	01/08/1968	1	1	174	69	1.74	3.0276	22.79032897	3		0	1	3	0	0	0	0	0	0	1	0	0	0	0	114	83	0	1					0	0	0			98.2		0	0	0	0	0	0	191
230	1401722291	1	2019	06/05/1970	1	1	178	67.7	1.78	3.1684	21.36725161	3	3	0	1	1	1	1	1	0	0	0	1	0	0	0	0	168	114	1	0	5.41	1.1	4.46	2.08	0	0	0			66		0	0	0	0	0	0	120
256	1401402285	1	2019	18/09/1955	1	1	167	81.2	1.67	2.7889	29.11542185	3	1	0	1	3	1	1	0	0	0	0	1	0	0	1	0	189	101	0	1					0	0	0			48.4		0	0	0	0	0	0	190
325	1401579042	1	2019	26/03/1936	1	1	159	65.5	1.59	2.5281	25.90878525	1	1	0	1	3	0	0	0	0	0	0	1	0	0	1	0	104	61	0	1					0	0	0			35.9		0	0	0	0	0	0	265
50	140438359	1	2019	30/05/1959	1	1	163	83.4	1.63	2.6569	31.38996575	3		0	1	2	1	1	0	0	0	0	1	1	0	1	0	151	84	1	0	4.12	0.74	2.85	3.84	0	0	1	2		73.6	14.8	0	0	0	0	0	0	157
460	1402134929	1	2019	22/12/1963	1	1	174	98.2	1.74	3.0276	32.43493196	3	1	1	1	2	1	1	1	0	0	0	1	0	0	1	0	174	68	1	0	6.23	1.08	4.36	3.32	0	0	0			24.9	15.8	0	0	0	0	0	0	163
475	1402158044	1	2019	17/03/1941	1	1			0	0	#DIV/0!	1	1	0	1	4	1	0	1	0	0	0	1	1	0	0	0	102	64	1	0	5.44	0.98	3.74	2.59	0	0	0			45.8		0	0	1	0	0	0	222
456	1402165630	1	2019	09/05/1966	1	1	166	64	1.66	2.7556	23.22543185	1	3	0	1	2	0	1	1	0	0	0	1	1	0	0	0	100	62	1	0	5.28	0.82	3.82	2.51	0	0	0			106.3		0	0	1	0	0	0
143	1402110184	1	2019	24/12/1974	1	1	177	71	1.77	3.1329	22.66270867	3	3		1	2	1	1	0	0	0	0	0	1	0	0	0	123	80	1	0	4.35	0.78	3.21	2.46			0			105.3		0	0	1	0	0	0	219
45	1402134091	1	2019	01/01/1948	1	1	169	80	1.69	2.8561	28.01022373	3		0	1	2	1	1	0	0	0	0	1	1	0	1	0	156	70	1	0	3.27	0.79	2.24	2.45	0	0	0			79		0	0	0	0	0		198
130	1402155881	1	2019	14/08/1967	1	1	173	84	1.73	2.9929	28.06642387	3	3	0	1	2	0	0	0	0	0	0	1	1	0	0	0	121	75	1	0	3.25	0.71	1.57	2.38	0	0	0			109.9		0	0	1	0	0	0	168
70	140525852	1	2019	20/09/1975	1	1	170	71.5	1.7	2.89	24.74048443	3	3	1	1	2	1	0	0	1	0	0	0	0	0	0	0	112	77	1	0	4.98	1.41	3.39	2.33	0	1	0			91.7	3.4	0	0	0	0	0	1	141
60	140470626	1	2019	23/03/1957	1	2	190	90	1.9	3.61	24.93074792	1	2	1	1	1	0	0	0	0	0	0	1	1	0	0	0	108	75	1	0	2.98	0.95	1.9	1.92	0	0	0			86.2		0	0	1	0	0		171
147	1402106558	1	2019	01/01/1949	1	1	184	100	1.84	3.3856	29.536862	3	1	0	1	2	1	1	0	0	0	0	1	1	0	1	0	132	76	1	0	3.15	0.86	1.86	1.71	0	0	0			67.4		0	0	1	0	0
452	2152612	1	2019	31/05/1970	1	1			0	0	#DIV/0!	3	1		1	4	0	0	0	0	0	0	1	1	0	0	0	82	43	1	0	3.98	0.8	2.57	1.52	0	0	0			98		0	0	1	0	0
138	1402126576	1	2019	25/08/1964	1	1	176	85	1.76	3.0976	27.44059917	3	3	1	1	2	1	1	0	0	0	0	1	1	0	1	0	121	90	1	0	2.68	0.68	1.31	1.49	0	0	0			82.2		0	1	0	0	0
107	1402129073	1	2019	24/12/1948	1	1	179	96.7	1.79	3.2041	30.18008177	3	3	0	1	3	1	1	0	0	0	0	1	1	0	1	0	110	69	1	0	3.7	0.9	2.61	1.43	0	0	0			58.1	18.6	0	0	0	0	0	1
331	1401224693	1	2019	28/05/1957	1	1	177	62.5	1.77	3.1329	19.94956749	3	3	1	1	2	1	1	0	1	0	0	1	0	0	0	0	102	74	0	0	3.65	1.23	1.91	1.43	0	1	0			128.1		0	0	0	1	1
136	1402134091	1	2019	01/01/1948	1	1	166	74.9	1.66	2.7556	27.18101321	3	1	0	1	2	1	1	0	0	0	0	1	1	0	1	0	140	90	1	0	2.74	0.71	1.79	1.4	0	0	1			74.4	47.2	0	0	0	1	0	0	198
246	1401546348	1	2019	21/08/1962	1	1	74	167	0.74	0.5476	304.9671293	3	3	0	1	2	1	1	0	0	0	0	1	0	0	1	0	141	82	1	0	4.78	1.17	3.22	1.39	0	0	0			68.6	14.6	0	0	0	0	0	0	170
135	1402137979	1	2019	01/01/1958	1	1	164	77	1.64	2.6896	28.62879239	1	1	0	1	2	1	0	0	1	0	0	1	1	0	0	0	131	99	1	0	4.05	0.87	2.87	1.34	0	1	0			36.6	12	0	0	0	0	0	0	185
250	1401524277	1	2019	12/08/1961	1	2	170	107.7	1.7	2.89	37.26643599	1	3	0	1	1	0	1	0	0	0	0	1	1	0	1	0	94	59	1	0	3.73	0.6	2.81	1.33	0	0	0			85.6		0	0	0	0	1
9	140222752	1	2019	01/01/1958	1	1	184	68.9	1.84	3.3856	20.35089792	1	2	1	1	4	1	1	1	1	0	0	1	1	0	0	0	148	88	1	0	5.45	0.93	4.4	1.32	0	1	0					0	0	1	0	0	0
249	1401536381	1	2019	25/04/1978	1	1	188	123	1.88	3.5344	34.80081485	3	1		1	4	1	0	0	0	0	0	1	1	0	1	0	202	130	1	0	4.23	0.98	2.9	1.32	0	0	0			49.3		0	0	0	0	0	0	189
253	1401422477	1	2019	02/05/1983	1	1	183	89	1.83	3.3489	26.57589059	3	3	1	1	2	1	0	0	0	0	0	0	0	0	1	0	111	72	1	0	3.5	0.7	3.28	1.25	0	0	0			57.7		0	0	0	0	0	0	233
39	1402158940	1	2019	01/01/1958	1	2	170	79.6	1.7	2.89	27.5432526	1		0	1	2	0	1	1	0	0	0	0	1	0	1	0	129	79	1	0	6.52	0.87	4.47	1.2	0	0	0			87.2	39.8	0	0	1	0	0	0	172
261	1401315581	1	2019	10/02/1963	1	1	190	104.7	1.9	3.61	29.00277008	1	1	0	1	2	0	0	0	1	0	0	1	1	0	1	0	131	71	1	0	2.77	0.83	1.86	0.86	1	1	0			71.1		0	0	1	0	0	0	140
270	1402159732	1	2019	28/06/1956	1	1	168	78	1.68	2.8224	27.63605442	3	3	0	1	2	1	0	0	1	0	0	1	0	0	1	0	139	95	0	0					1	1	0			93.8		0	0	0	0	0	0	233
252	1401428755	1	2019	23/05/1962	1	3	161	67.6	1.61	2.5921	26.07924077	1	3	0	1	2	0	0	0	0	0	0	1	0	0	0	0	99	72	1	0	2.99	1.2	1.59	1.14	0	0	0			63.4	1.6	0	0	0	0	0	0	136
6	140199199	1	2019	23/04/1934	1	2	157	75	1.57	2.4649	30.42719786	1	1	0	1	2	1	0	0	0	0	1	0	0	0	1	0	115	70	1	0	2.72	1.1	1.59	1.12			0			84.5		0	0	0	0	1	1
513	1401205096	1	2019	20/06/1955	1	1	168	92	1.68	2.8224	32.59637188	3	3	0	1		0	0	1	0	0	0	1	1	0	1	0			1	0	5.99	0.85	5.09	1.11			0			58.1		0	1	0	0	0	0
141	1402116779	1	2019	01/01/1938	1	1	177	79	1.77	3.1329	25.21625331	3	3		1	3	1	1	0	0	0	0	1	1	0	1	0	124	70	0	0	2.63	0.97	1.52	1.1	0	0	0			70.3		0	0	0	0	0	0	276
474	1402156851	1	2019	01/01/1931	1	1	170	68	1.7	2.89	23.52941176	1	1	1	1	3	1	0	0	0	0	0	1	1	0	1	0	110	70	1	0	2.88	0.27	1.85	1.09	0	0	0			58.9		0	0	0	0	0	0	194
34	1402173335	1	2019	24/08/1974	1	1	192	110	1.92	3.6864	29.83940972	3	3	0	1	1	0	0	0	0	0	0	0	0	0	1	0	106	68	1	0	4.7	1.14	3.46	1.06	0	0	0			97.2	1.4	0	0	1	0	0	0	140
133	1402146626	1	2019	23/01/1948	1	1	163	62	1.63	2.6569	23.33546614	3	1	0	1	2	1	1	0	0	0	0	1	0	0	0	0	117	64	1	0	3.56	1.33	1.03	1.03	0	0	1			74.6		0	1	0	0	1	0	175
477	1402152104	1	2019	01/01/1966	1	1	184	80.4	1.84	3.3856	23.74763705	2	2	0	1	3	1	1	0	0	0	0	1	1	0	0	0	125	80	1	0	3.51	0.83	2.31	0.99	0	0	1			64.1		0	0	1	0	0	0
38	1402160793	1	2019	23/06/1955	1	1	172	88	1.72	2.9584	29.74580855			0	1	3	1	1	0	0	0	0	0	1	0	1	0	102	65	1	0	2.89	0.87	1.76	0.99	0	0	0			70.8	4.4	0	0	0	1	0
306	1177382	1	2019	13/01/1959	1	1	164	83	1.64	2.6896	30.85960738	3	3	1	1	2	0	1	0	0	0	0	1	0	0	1	0	120	73	1	0	3.95	1.05	2.09	0.97	0	0	0			40.4		0	0	0	0	1	0	210
137	1402127688	1	2019	01/01/1954	1	1	168	72.8	1.68	2.8224	25.79365079	3	3	0	1	2	1	1	0	0	0	0	1	1	0	1	0	143	75	1	0	2.49	0.89	1.46	0.95	0	0	0			17.5		0	0	0	0	1
84	140653992	1	2019	11/11/1952	1	1	173	90.5	1.73	2.9929	30.23823048	1	3		1	3	1	1	1	0	0	0	1	0	0	1	0	111	72	1	0	5.6		4.66	0.85			0			76.8		0	0	1	0	0	0	182
12	1402223664	1	2019	03/08/1967	1	3	186	96	1.86	3.4596	27.7488727	1	2	1	1	3	0	0	0	0	0	0	1	1	0	1	0	99	69	1	0	2.9	0.84	1.77	0.84	0	0	0			78.9		0	0	0	0	0	0	92
471	1402165828	1	2019	03/09/1977	1	1	170	76	1.7	2.89	26.29757785	3	2	0	1	2	1	1	0	1	1	0	0	0	0	1	0	118	82	1	0	5.13	1.44	3.5	1.25	1	1	0			51.9		0	1	0	0	0	0	154
139	1402125820	1	2019	20/07/1973	1	1	172	73	1.72	2.9584	24.67550027	3	1	1	1	3	1	0	0	0	0	0	1	1	0	0	0	158	121	1	0	2.89	0.81	2.04	0.77	0	0	0			51		0	0	0	0	0	0	193
339	1401142719	1	2019	12/02/1935	1	2	166	66.6	1.66	2.7556	24.16896502	1	3		1	3	0	0	0	0	0	0	1	1	0	0	0	126	76	1	0	1.86	0.81	0.81	0.65	0	0	0			60.4		0	0	0	0	0	0	175
510	1402158692	1	2019	01/01/1973	1	1	183	100	1.83	3.3489	29.86055123	3	3	0	1	2	1	0	0	0	0	0	1	0	0	1	0	110	70	1	0	2.98	1.08	1.86	0.61	0	0	0			72.7		0	0	0	0	1
33	1402190772	1	2019	01/01/1973	1	1	177.5	75	1.775	3.150625	23.80480063	3	3	0	1	2	0	1	0	0	0	0	1	0	0	0	0	100	67	0	1					0	0	0		14	66.6		0	0	1	0	0	0	163
348	1401067598	1	2019	28/02/1951	1	2	169	103	1.69	2.8561	36.06316305	1	3	0	1	1	1	1	0	0	0	0	1	0	0	1	0	132	64	1	0					0	0	1			51.4		0	0	1	0	0	0	254
146	1402107068	1	2019	18/07/1946	1	2			0	0	#DIV/0!	1	1		1	3	1	1	0	0	0	0	1	0	0	0	0	136	92	0	1					0	0	0					0	0	0	0	0
145	1402108852	1	2019	01/01/1961	1	1	172	126	1.72	2.9584	42.59058951	1	1	1	1	2	1	1	0	0	0	0	1	0	0	1	0	121	81	0	1					0	0	0			105.9		0	0	0	0	0	0	106
35	1402172332	1	2019	23/06/1974	1	1	164	82	1.64	2.6896	30.48780488	3	3	0	1	3	1	1	0	0	0	0	1	0	0	1	0	146	99	0	1					0	1	0			101.1		0	1	0	0	0	0	147
110	1402116877	1	2019	17/03/1948	1	1	163	95	1.63	2.6569	35.75595619	2	1	0	1	3	1	0	0	1	0	0	1	0	0	0	0	142	78	0	1					0	1	0			94.2		0	0	0	1	0	1
61	140489979	1	2019	04/11/1946	1	2	163	78	1.63	2.6569	29.35752192	1	3	1	1	2	0	0	0	0	0	0	1	0	0	1	0	133	87	0	1					0	0	0			23.1		0	0	0	0	0	0	164
118	140689213	1	2019	05/07/1966	1	1	175	76	1.75	3.0625	24.81632653	1	1	1	1	4	1	1	0	1	0	0	1	0	0	0	0	80	61	0	1					1	1	0			50.9		0	0	1	0	0	0	162
132	1402147635	1	2019	12/02/1978	1	1	183	97.5	1.83	3.3489	29.11403745	1	3	1	1	2	0	0	0	1	0	0	0	0	0	0	0	90	67	0	1					0	1	0			85.6		0	0	0	0	0	0	174
309	1402171953	1	2019	13/10/1961	1	1	170	85.7	1.7	2.89	29.65397924	3	3	0	1	3	1	0	0	0	0	0	1	0	0	1	0	126	59	0	1					0	0	0			93.5		0	0	0	0	0	0	169
308	1401013736	1	2019	06/04/1950	1	2	156	49	1.56	2.4336	20.13477975	1	3		1	2	1	1	0	0	0	0	1	0	0	0	0	180	90	0	1							0					0	1	0	0	1	0	130
244	1401596540	1	2019	26/11/1957	1	1	174	80	1.74	3.0276	26.42356982	3	3	0	1	2	1	0	0	1	0	0	1	0	0	1	0	153	117	0	1					0	1	0			52.1		0	0	1	0	0	0	126
142	1402114526	1	2019	10/02/1956	1	1	183	90	1.83	3.3489	26.8744961	3	3	0	1		1	0	0	0	0	0	1	0	0	1	0	110	90	0	1					0	0	0					0	0	0	0	1	0	155
479	1402136720	1	2019	13/10/1952	1	1	169	73.8	1.69	2.8561	25.83943139	3	3	0	1	2	1	1	0	0	0	0	1	0	0	1	0	144	83	0	1					0	0	0			31.5		0	0	0	0	0	0	196
220	1401767906	1	2019	27/01/1937	1	1	170	62	1.7	2.89	21.4532872	3	1	0	1	2	1	1	0	0	0	0	1	0	0	0	0	208	82	0	1					0	0	0					0	1	0	0	1	0	230
68	140520743	1	2019	05/05/1963	1	1	170	93	1.7	2.89	32.1799308	1	2	1	1	4	1	1	0	0	0	0	1	0	0	1	0	119	81	0	1					0	0	0			54.3		0	0	0	0	1	0	170
149	1402097069	1	2019	01/01/1949	1	1	172	71.2	1.72	2.9584	24.06706328	3		0	1	3	1	0	0	0	0	0	0	0	0	0	0	143	78	0	0							0			68.1		0	0	0	0	0	0	191
92	140777464	1	2019	17/06/1962	1	1	168	75.6	1.68	2.8224	26.78571429	3	3	1	1	3	0	0	0	0	0	0	1	0	0	1	0	101	70	0	1					0	0	0			83.9		0	0	0	0	0	0	191
140	1402121523	1	2019	11/04/1965	1	1	162	71.2	1.62	2.6244	27.13001067	2	1	0	1	3	1	0	0	0	0	0	1	0	0	1	0	114	68	0	1					0	0	0			64.5		0	0	0	0	0	0	193
349	1401050970	1	2019	12/12/1970	1	1	178	85	1.78	3.1684	26.82742078	3	3	1	1	2	1	1	0	0	0	0	1	0	0	1	0	97	67	0	1					0	0	0			96.7		0	0	0	0	0	0	208
175	1401995679	1	2019	05/09/1956	1	1	168	77	1.68	2.8224	27.28174603	3	3		1	2	1	1	0	0	0	0	1	0	0	1	0	148	65	0	1							1			25.1		0	0	1	0	0
151	1402092255	1	2019	01/01/1958	1	1	191	78	1.91	3.6481	21.38099285	3	3		1	3	1	1	0	0	0	0	1	0	0	0	0	110	60	0	1					0	0	0			66		0	0	1	0	0	0	214
134	1402145673	1	2019	15/04/1979	1	1	180	106	1.8	3.24	32.71604938	3	3	0	1	4	0	0	0	0	0	0	0	0	0	1	0	83	57	0	1					0	0	0			100.3		0	0	1	0	0
317	140570879	1	2019	23/01/1946	1	2	162	57	1.62	2.6244	21.71925011	1	3	0	1	2	1	1	0	0	0	0	1	0	0	0	0	91	52	1	0					0	0	0			28		0	0	0	0	1	0	174
150	1402092306	1	2019	01/05/1961	1	1	168	63	1.68	2.8224	22.32142857	3			1	4	1	1	0	0	0	0	1	0	0	0	0			0	1							0			79.1		0	1	0	0	1	0	160
453	1402122685	1	2019	01/01/1942	2	1	168	81.7	1.68	2.8224	28.94699546	3	1	0	1	4	1	1	0	0	0	1	0	1	0	1	0	107	63	1	0	3.79	0.51	1.63	3.2	0	0	0			57.3		0	0	0	0	0	0	155
11	140365467	1	2019	19/03/1968	2	1	161	93.4	1.61	2.5921	36.03256047	2	2	0	1	3	1	0	0	0	0	0	0	1	0	1	0	121	88	1	0	4.37	0.75	2.71	2.02	0	0	0			58.5	2.2	0	0	0	0	0	0	158
353	140518470	1	2019	24/10/1956	2	1	150	80	1.5	2.25	35.55555556	3	1	0	1	3	1	0	1	0	0	1	0	0	0	1	0	142	88	0	0	6.89	1.28	5.29	1.82	0	0	0			103.8	8.2	0	0	0	0	0	0	160
116	1402086033	1	2019	01/01/1960	2	1	151	93	1.51	2.2801	40.78768475	3	1	0	1	2	1	1	1	0	0	1	0	0	0	1	0	150	100	1	0	5.9	1.04	4.69	1.59	0	0	1			80.7		0	0	1	0	0	0	182
458	1402137022	1	2019	01/01/1965	2	1	76.8	162	0.768	0.589824	274.6582031	3	2	0	1	3	1	1	0	0	0	0	1	0	0	0	0	156	102	1	0	3.86	1.19	2.44	1.39	0	0	0			139		0	1	0	0	0	0	131
166	1402045297	1	2019	01/01/1945	2	1	157	89.2	1.57	2.4649	36.18808065	3	3	0	1	2	1	1	0	0	0	0	1	0	0	1	0	146	86	1	0	3.48	1.22	2.18	1.39	0	0	0			76.1		0	0	0	0	0	0	202
259	1401367333	1	2019	01/01/1933	2	1	155	63	1.55	2.4025	26.2226847	2	3	0	1	3	1	0	0	0	0	1	0	0	0	1	0	142	91	1	0	4.67	1.48	3.6	1.31	0	0	0			86.4		0	1	0	0	0	0	165
500	140219516	1	2019	01/01/1942	2	1	152	66.4	1.52	2.3104	28.73961219	3	1	0	1	3	1	1	0	0	0	1	0	0	0	1	0	122	64	1	0	1.87	1.23	0.41	0.99	0	0	0			82.6		0	1	0	0	1	0	201
157	1402068963	1	2019	21/11/1944	2	1	153	93.9	1.53	2.3409	40.11277714	3	1		1	2	1	1	0	0	0	1	0	0	0	1	0	155	78	0	1							0			36.4		0	1	0	0	1	1	176
153	1402086033	1	2019	01/01/1960	2	1	150	98	1.5	2.25	43.55555556	3			1	2	1	1	0	0	0	1	0	0	0	0	0	149	60	0	1					0	0	0			80.7		0	0	1	0	0	0	160
506	140611806	1	2019	12/08/1972	2	1			0	0	#DIV/0!	3	3	0	1	4	1	0	0	0	0	0	0	0	0	0	0	185	126	0	1					0	0	0			63		0	0	0	0	0	0
86	140657154	1	2019	01/01/1950	2	1	156	69.9	1.56	2.4336	28.72287968	3	3	0	1	1	1	0	0	0	0	1	0	0	0	1	0	150	81	0	1					0	0	0			99.6		0	0	0	0	0	0	176
152	1402088955	1	2019	11/12/1970	2	1	156	60.7	1.56	2.4336	24.94247206	2	1	0	1	2	0	0	0	0	0	0	0	0	0	0	0	119	80	0	1					0	0	0			77.9		0	0	0	0	0	0	136
148	1402102739	1	2019	26/12/1954	2	1	175	93.4	1.75	3.0625	30.49795918	3	3		1	3	0	0	0	0	0	1	0	0	0	1	0	118	70	0	1					0	0	0			75.6		0	0	0	0	0	0	199
330	1402125867	1	2019	01/01/1941	2	1	169	80	1.69	2.8561	28.01022373	2	1	0	1	3	1	0	0	0	0	1	0	0	0	1	0	186	63	0	1					0	0	0			131.2		0	0	0	0	0	1
346	1082012	1	2019	16/09/1967	2	2	161	69	1.61	2.5921	26.61934339	3	3	0	1	1	0	0	0	0	0	1	0	0	0	1	0	103	59	0	1					0	0	0			79.6		0	0	0	0	0
124	1402191809	1	2020	01/01/1946	2	1	150	71	1.5	2.25	31.55555556	2	1	0	1	2	1	0	0	0	0	1	0	0	0	1	0	131	107	0	1					0	0	0			37.8		0	0	0	0	0
31	1402192646	1	2020	28/05/1977	1	1	172	90	1.72	2.9584	30.42184965	1	2	0	1	4	0	1	0	0	0	0	0	0	0	1	0	89	64	1	0	4.52	1.1	2.9	1.78	0		0			14.5	0.7	0	0	0	0	0	0	180
219	1401773593	1	2020	03/02/1948	1	1	174	82	1.74	3.0276	27.08415907	1	1	0	1	2	1	1	0	0	0	0	1	0	0	1	0	155	76	0	1					0	0	0			8.6		0	0	0	0	1	0	271
377	1401977069	1	2020	21/02/1955	2	2		58.1	0	0	#DIV/0!	1	3	0	1	2	1	1	1	0	0	1	0	0	0	0	0	150	60	1	0	6.87	1.43	5.7	2.58	0	0	0			44		0	0	1	0	0	0	117
448	1401834148	1	2020	10/07/1953	1	1			0	0	#DIV/0!	1	1	0	1	3	0	0	0	0	0	0	1	0	0	0	0	120	70	0	1					0		0			28		0	0	0	0	0	0	163
131	1402193938	1	2020	12/04/1953	1	1	173	62.7	1.73	2.9929	20.94958067	3	1	1	1	2	1	1	0	0	0	0	1	1	0	0	0	165	85	1	0	4.02	0.84	2.8	1.56	0	0	1			33		0	0	0	1	0	0	181
43	140478886	1	2020	26/04/1950	2	3	182	87	1.82	3.3124	26.26494385	1		1	1	2	0	0	1	1	0	0	1	1	0	0	0	131	74	1	0	4.88	0.69	4.22	1.65	0	1	0			85.1	33.4	0	0	1	0	0	1	155
443	1402274121	1	2020	01/03/1945	1	2			0	0	#DIV/0!	1	1	0	1	4	0	1	0	0	0	0	1	0	0	0	0	83	52	0	1					0	0	1			36.6		0	1	0	0	1	0	138
327	1401770688	1	2020	05/11/1960	1	1	184	66.8	1.84	3.3856	19.73062382	1	3	1	1	4	1	0	0	1	0	0	1	0	0	0	0	120	50	0	1					1	1	0			8.8		0	0	0	0	1
258	1401382261	1	2020	01/01/1965	1	1	172	79	1.72	2.9584	26.70362358	3	1	0	1	3	0	0	0	0	0	0	1	0	0	1	0	116	71	0	1					0	0	0			131.7		0	0	0	0	1	0	224
312	1402210547	1	2020	20/11/1958	1	2			0	0	#DIV/0!	1			1		1	0	1	0	0	0	1	0	0	0	0	146	68	1	0	6.74	1.56	48.1	1.23			0			49.1		0	0	1	0	0
128	1401954679	1	2020	01/01/1960	1	1	175	82.6	1.75	3.0625	26.97142857	1	1	0	1	3	1	1	0	0	0	0	1	1	0	1	0	107	79	1	0	2.27	0.67	1.49	0.91	0	0	1			31.5		1	0	0	0	1	0	122
126	1402114942	1	2020	02/10/1978	2	1	169	80	1.69	2.8561	28.01022373	1	1	0	1	2	1	0	0	0	0	0	0	0	0	1	0	120	90	0	1					0	0	0			168.5		0	0	0	0	0	0	127
17	1402256085	1	2020	01/01/1958	2	1	169	70.6	1.69	2.8561	24.71902244	2	2	0	1	3	1	1	0	0	0	1	0	0	0	0	0	112	79	0	1					0	0	0			72		0	0	0	0	0	0	80
279	1402256085	1	2020	01/01/1958	2	1	169	70	1.69	2.8561	24.50894577	3	3	0	1	4	0	1	0	0	0	1	0	0	0	0	0	112	79	0	1					0	0	0			72		0	1	0	0	0	0
2	1402265836	1	2020	14/06/1961	1	2	164	89	1.64	2.6896	33.09042237	1	1	0	1	3	1	1	0	0	0	0	1	0	0	1	0	100	80	0	1					0	0	0			50.6		0	0	0	1	0	0	200
307	1402207740	1	2020	16/10/1940	1	3	179	96	1.79	3.2041	29.96161169	1	3		1	2	1	1	0	0	1	0	1	1	0	1	0	132	73	1	0	4.63	0.85	2.58	3.67	0	0	0			67.1		0	1	0	0	0	0	270
295	1402192968	1	2020	01/08/1963	1	2	170	102.1	1.7	2.89	35.32871972	1	2	1	1	2	1	0	1	0	1	0	1	0	0	1	0	111	75	1	0	5.5	0.88	4.21	3.16	0	0	0			117.8		0	0	1	0	0	0	135
311	1401040853	1	2020	01/12/1973	1	1	168	79	1.68	2.8224	27.99036281	3	3	1	1	2	1	1	1	0	0	0	1	0	0	1	0	122	81	1	0	5.64	1.32	3.39	3.13	0	0	0			95.5	2.7	0	0	0	0	0	0	190
112	1402287326	1	2020	05/02/1974	1	1	176.5	72	1.765	3.115225	23.11229526	3	3	0	1	1	0	0	0	0	0	0	1	0	0	0	0	109	68	1	0	3.07	1.6	0.8	3.1	0	0	0					0	0	1	0	0
269	1402248331	1	2020	28/12/1964	1	1	174	74	1.74	3.0276	24.44180209	3	3	1	1	2	1	0	0	0	0	0	1	1	0	0	0	134	85	1	0	3.52	0.83	1.68	3.03	0	0	0			119.1		0	0	1	0	0	0	177
15	1402257271	1	2020	01/01/1964	1	1	163	109	1.63	2.6569	41.025255	1	1	0	1	3	1	1	0	0	0	0	1	1	0	1	0	158	90	1	0	2.8	0.71	1.39	2.28	0	0	0			11.1	17.7	0	0	0	0	1	0	190
57	140453475	1	2020	01/03/1953	1	1	170	79	1.7	2.89	27.33564014	3	1	0	1	1	0	1	0	0	0	0	1	1	0	1	0	100	69	1	0	3.34	0.73	2.14	2.13	0	0	0			68.5	19.9	0	0	0	0	0
300	1402196390	1	2020	12/12/1960	1	2	169	80	1.69	2.8561	28.01022373	1	3		1	2	1	1	0	0	0	0	1	1	0	1	0	118	78	1	0	4.15	0.8	2.98	2.07	0	0	0			60.7		0	0	0	0	0
19	1402252998	1	2020	11/08/1959	1	1	172	91.5	1.72	2.9584	30.92888048	1	2	0	1	1	0	1	0	0	0	0	1	1	0	1	0	99	65	1	0	4.89	0.81	4.3	2.05	0	0	0			79.6	15.8	0	0	1	0	0	0	158
24	1402229571	1	2020	15/05/1958	1	3	184	85	1.84	3.3856	25.1063327	1	2		1	2	0	0	0	0	0	0	1	1	0	0	0	114	75	1	0	4.91	0.69	3.98	2.02	0		0			92.7	12.8	0	0	1	0	0	0
273	1401303095	1	2020	22/01/1956	1	1	181	118	1.81	3.2761	36.01843656	3	3	0	1	2	1	1	0	1	0	0	1	1	0	1	0	112	71	1	0	3.19	0.65	2.1	2.23	1	1	0			90.5		0	1	0	0	0	0	227
296	1402193279	1	2020	22/08/1970	1	2	159	60	1.59	2.5281	23.7332384	1	3	1	1	2	1	0	1	0	0	0	1	1	0	0	0	110	80	1	0	5.62	0.97	4.9	1.87	0	0				67.3		0	1	0	0	0	0	188
304	1402197036	1	2020	14/05/1968	1	1	168	72	1.68	2.8224	25.51020408	1	3	0	1	2	0	0	1	0	0	0	1	1	0	1	0	127	82	1	0	5.94	0.95	4.79	1.82	0	0	0			65.6		0	0	0	0	0	0	161
114	1401388942	1	2020	06/10/1963	1	2	157	61.7	1.57	2.4649	25.03144144	1	3	0	1	2	1	1	0	0	0	0	1	1	0	0	0	150	100	1	0	3.47	0.87	2.11	1.71	0	0	0			101.8		0	0	1	0	0	0	150
257	1401388942	1	2020	06/10/1963	1	2	157	61.7	1.57	2.4649	25.03144144	1	1	0	1	2	0	1	0	0	0	0	1	1	0	0	0	110	66	1	0	3.47	0.87	2.11	1.71	0	0	0			101		0	0	1	0	0	0	140
201	1401913302	1	2020	30/08/1946	1	2	175	71.3	1.75	3.0625	23.28163265	1	1	0	1	2	1	1	1	0	0	0	1	0	0	0	0	115	65	1	0	5.33	1.02	4.76	1.69	0	0	1			92.6		0	0	0	0	1	0	170
285	1402270065	1	2020	01/06/1955	1	2	170	85	1.7	2.89	29.41176471	1	3		1	2	0	0	0	1	0	0	1	1	0	1	0	117	70	1	0	4.58	0.88	3.7	1.66	0	1	0			58.9		0	0	1	0	0	0	146
236	1401707207	1	2020	23/02/1968	1	1	186	87.8	1.86	3.4596	25.37865649	1	2	0	1	2	1	1	0	0	0	0	1	1	0	0	0	170	105	1	0	4.68	0.88	3.14	1.44	0	0	1			12.8		0	1	0	0	0	0	156
13	1402260344	1	2020	01/01/1974	1	1	170	60	1.7	2.89	20.76124567	2	2	0	1	2	1	1	1	0	0	0	1	0	0	0	0	120	76	1	0	6.8	1.4	5.5	1.28	0	0	0			83	6	0	0	1	0	0	0	161
16	1402256317	1	2020	02/08/1952	1	3	176	77	1.76	3.0976	24.85795455	1	2	0	1	1	1	0	0	0	0	0	1	0	0	0	0	134	89	1	0	3.62	1.65	1.65	1.22	0	0	0			53.2	14.3	0	0	0	0	1	0	160
371	1402100792	1	2020	02/09/1971	1	1	178	90	1.78	3.1684	28.40550436	1	2	0	1	1	1	1	0	0	0	0	1	0	0	1	0	161	121	1	0	5	1.1	3.4	1.18	0	0	0			73.8	6.7	0	0	0	0	0	0	138
276	1402251994	1	2020	22/08/1964	1	1	179	74	1.79	3.2041	23.09540901	1			1	3	1	1	0	1	0	0	1	0	0	0	0	118	58	0	0	4.63	1.09	3.03	1.13	0	1	0			100.4		0	0	0	1	0	0	164
422	1401559900	1	2020	25/09/1944	1	1			0	0	#DIV/0!	3			1		1	1	0	0	0	0	0	0	0	0	0	130	85	1	0	3.45	1.4	1.77	1.13			0			73.8		0	0	0	0	0
29	1402197447	1	2020	30/11/1970	1	1	181	88.3	1.81	3.2761	26.95277922	3	3	0	1	2	1	0	1	0	0	0	1	0	0	1	0	129	97	1	0	6.57	1.12	5.2	1.12	0	0	0			66.1	6.7	0	0	1	0	0	0	162
234	1402276906	1	2020	19/08/1980	1	1	170	80	1.7	2.89	27.6816609	1	3	0	1	2	1	0	0	0	0	0	0	1	0	1	0	135	75	1	0	2.99	0.88	1.62	1.08	0	1	0			71.2		0	0	0	0	0	0	167
301	1401416228	1	2020	15/10/1958	1	1	178	83	1.78	3.1684	26.19618735	3	3		1	3	1	0	1	0	0	0	1	0	0	1	0	115	102	1	0	6.67	1.37	5.57	1.07	0	0	0			86.8		0	0	0	0	0	0	138
81	140635968	1	2020	19/12/1953	1	1	180	89	1.8	3.24	27.4691358	1	2	0	1	2	0	0	0	0	0	0	1	1	0	1	0	125	82	1	0	3.14	0.76	2.11	1.05	0	0	0			44.7	12.7	0	0	0	0	0
441	1401251034	1	2020	11/10/1940	1	1	178	96	1.78	3.1684	30.29920465	1	1	0	1	4	1	0	0	0	0	0	1	1	0	1	0	119	91	1	0	2.28	0.51	0.97	0.92	0	0	0			13.8		0	0	0	1	0	0	240
299	1402194228	1	2020	01/01/1963	1	1	175	86	1.75	3.0625	28.08163265	1	3	0	1	2	1	0	1	0	0	0	1	0	0	1	0	171	105	1	0	5.21	1.54	3.64	0.91	0	0	0			88		0	0	1	0	0	0	200
278	1402255215	1	2020	01/01/1964	1	1	170	53	1.7	2.89	18.33910035	3	3	0	1	2	1	1	0	1	0	0	1	1	0	0	0	119	89	0	0	4.44	0.73	3.96	0.88	0	0	0			101.5		0	0	0	1	0	0	145
27	1402203841	1	2020	21/02/1979	1	1	177	82	1.77	3.1329	26.17383255		2		1	2	0	0	0	0	0	0	0	1	0	1	0	117	63	1	0	2.4	0.89	1.41	0.75	0	0	0			141	0.7	0	0	0	0	0	0	137
284	1401017600	1	2020	16/12/1953	1	1	181	90	1.81	3.2761	27.4716889	3	1	0	1	2	1	1	0	0	0	0	1	0	0	1	0	121	77	0	1	2.48	1.2	0.9	0.75	0	0	0			67.9		0	0	0	0	0	0	219
364	1402141747	1	2020	07/07/1945	1	1			0	0	#DIV/0!	3	3		1	3	0	0	0	0	0	0	1	0	0	0	0			1	0	5.02	1.03	4.24	0.74			0			74.8		0	0	0	0	0	0	172
125	1401964683	1	2020	19/09/1985	1	1	173	103.4	1.73	2.9929	34.54843129	3	3	0	1	3	1	0	0	0	0	0	0	0	0	1	0	150	101	0	1	4.34	1.4	2.9	0.73	0	0	0			105		0	0	0	0	0	0	159
497	1402193258	1	2020	01/01/1946	1	1			0	0	#DIV/0!	3	1	0	1	4	1	1	0	0	0	0	1	0	0	0	0	111	76	1	0	4.18	1.13	3.32	0.53	0	0	0			39.7		0	0	1	0	0	0	102
41	1401319866	1	2020	03/12/1984	1	2			0	0	#DIV/0!	1		0	1	2	1	1	0	0	0	0	0	0	0	0	0	124	106	0	1					0	0	0			73.8		0	0	1	0	0
127	401319866	1	2020	03/12/1984	1	2	173	78.9	1.73	2.9929	26.36239099	1	3	0	1	2	1	1	0	0	1	0	0	0	0	1	0	124	106	0	1					0	0	0			74.6		0	0	0	0	0
294	1401952658	1	2020	05/07/1973	1	1	177	96	1.77	3.1329	30.64253567	3	3	0	1	2	1	1	0	0	0	0	1	0	0	0	0	128	92	0	1					0	0	0			66		0	0	1	0	0
290	1402277690	1	2020	19/10/1966	1	2		56	0	0	#DIV/0!	1	3	0	1	2	1	1	0	0	0	0	0	0	0	0	0	90	61	0	1					0	0	0			89.6		0	0	1	0	0	0	107
293	140758819	1	2020	21/01/1944	1	1	156	67	1.56	2.4336	27.53122945	3	3	0	1	2	1	1	0	0	0	0	1	0	0	1	0	134	57	0	1					0	0	0			33.4		0	1	0	0	0	0	163
267	1402246049	1	2020	17/07/1953	1	1	177	75	1.77	3.1329	23.93948099	2	3	0	1	1	1	1	0	0	0	0	1	0	0	0	0	142	81	0	1					0	0	0			67.8		0	0	1	0	0	0	177
26	1402209545	1	2020	10/10/1966	1	1	88.6	177	0.886	0.784996	225.4788559				1	2	1	1	0	0	0	0	1	0	0	1	0	152	99	0	1							0			77.1		0	0	1	0	0	0
83	140641327	1	2020	13/07/1948	1	2	163	81.3	1.63	2.6569	30.59957093	1	3	0	1	3	1	1	0	0	0	0	1	0	0	1	0	140	59	0	1					0		1			6		0	0	0	0	1	0
288	140769945	1	2020	01/01/1940	1	1	160	62.7	1.6	2.56	24.4921875	3	1	0	1	2	1	1	0	0	0	0	1	0	0	0	0	101	68	0	1					0	0				69.2		0	1	0	0	0	1	80
280	140699488	1	2020	07/06/1950	1	2	170	83	1.7	2.89	28.71972318	1	1	0	1	2	1	0	0	0	0	0	1	0	0	1	0	110	70	0	1					0	0	0			89.3		0	0	0	0	1	0
310	2186069	1	2020	15/05/1938	1	1	168	75.5	1.68	2.8224	26.75028345	3	1		1	3	1	0	0	0	0	0	1	0	0	1	0	171	90	0	0					0	0	0			40.2		0	1	0	0	0
109	140693976	1	2020	03/05/1965	1	1	174	73.1	1.74	3.0276	24.14453693	3	3	0	1	2	1	0	0	0	0	0	1	0	0	0	0	112	73	0	1					0	0	0			97.2		0	0	0	0	0	0	238
184	1401966156	1	2020	19/10/1939	1	1	169	65	1.69	2.8561	22.75830678	2	1	0	1	2	1	0	0	0	0	0	1	0	0	0	0	151	70	0	1					0	0	0			90.9		0	1	0	0	0	0	200
14	1402258000	1	2020	05/02/1970	1	1	182	89	1.82	3.3124	26.86873566	1	2	1	1	2	1	0	0	0	0	0	1	0	0	1	0	98	67	0	1					0	0	0			97		0	0	1	0	0	0	188
287	1402270293	1	2020	01/10/1970	1	1	171	73	1.71	2.9241	24.96494648	3	3	0	1	2	0	0	0	0	0	0	1	0	0	1	0	113	62	0	1					0	0	0			2.7		0	0	0	0	0	0	146
30	1402195029	1	2020	12/02/1954	1	3	194	92	1.94	3.7636	24.44468062	1	2		1	2	1	0	0	1	0	0	1	1	0	0	0	113	81	1	0	2.49	0.62	1.38	1.26	1	1	0			31.3	14.6	0	0	1	0	0	0	174
322	1402226054	1	2020	01/01/1964	1	1	171	70	1.71	2.9241	23.93898977	3	3		1	2	1	1	1	1	0	0	1	0	0	0	0	102	65	0	1	6.37	1.86	4.62	1.58	1	1	0			108.7		0	0	1	0	0
323	1401885877	1	2020	28/05/1960	1	1	170	92	1.7	2.89	31.83391003	3	3	1	1	1	1	1	0	0	0	0	1	0	0	1	0	127	95	0	1					0	0	0			73.3		0	1	0	0	1	0	185
23	1402231031	1	2020	01/01/1956	1	1			0	0	#DIV/0!	1	1	0	1	2	1	0	0	0	0	0	1	0	0	0	0	140	82	0	1					0		0			63.9		0	1	0	0	0	0	177
291	1402279463	1	2020	18/05/1968	1	2	166	70	1.66	2.7556	25.40281608	1	3	0	1		1	1	0	0	0	0	1	0	0	0	0	132	82	0	1					0	0	0			125.6		0	0	1	0	0	0	140
316	1401192301	1	2020	20/08/1954	1	2	176	74	1.76	3.0976	23.88946281	1	3	0	1	1	0	1	0	1	0	0	1	1	0	0	0	106	66	1	0	3.67	0.62	1.72	4.03	1	1	0			27.5		0	0	0	0	1	0	114
318	1402219835	1	2020	23/09/1972	1	1	180	101.3	1.8	3.24	31.2654321	3	3	0	1	3	0	0	0	0	0	0	1	0	0	1	0	119	80	0	1					0	0	0			71.7		0	0	0	0	0	0
268	1402247660	1	2020	10/02/1956	1	1	182	104	1.82	3.3124	31.39717425	3	3	0	1	2	0	0	0	0	0	0	1	0	0	1	0	109	75	0	1					0	0	0			68		0	0	0	0	0
231	1402265752	1	2020	01/01/1977	1	1	177	68	1.77	3.1329	21.70512943	3	3	0	1	2	0	0	0	0	0	0	0	0	0	0	0	110	73	0	1					0	0	0			92.1		0	0	0	1	0	0	189
286	1402268888	1	2020	10/11/1959	1	1	96.1	174	0.961	0.923521	188.4093594	2	3	0	1	3	1	0	0	0	0	0	1	0	0	1	0	134	70	0	1					0	0	0			68.2		0	0	0	1	0	0	173
315	140356085	1	2020	08/04/1938	1	3	170	61	1.7	2.89	21.10726644	1	3	1	1	2	0	0	0	0	0	0	1	0	0	0	0	132	66	0	1					0	0	0			59.3		0	0	0	0	1
447	140485063	1	2020	07/03/1943	1	2	171	61.5	1.71	2.9241	21.03211244	1	1	0	1	2	0	0	0	1	0	0	1	0	0	0	0	114	63	0	1					1	1	0			48.1		0	1	0	0	0	0	272
74	140552379	1	2020	06/08/1977	1	1	172	72.3	1.72	2.9584	24.43888588	3	2	0	1	2	0	0	0	0	0	0	0	0	0	0	0	133	62	0	1					0	0	0			113.1		0	0	0	0	0	0	266
235	1401709041	1	2020	10/12/1942	1	2	166	90	1.66	2.7556	32.66076354	1	1	0	1	1	1	0	0	0	0	0	1	0	0	1	0	138	60	0	0					0	0	0			74.6		0	1	0	0	0
302	1402203469	1	2020	15/11/1943	1	1		68	0	0	#DIV/0!	2	3	0	1	2	0	1	0	0	0	0	1	0	0	0	0	80	60	0	1					0	0	0			72.6		0	0	1	0	0	0	171
320	1402224041	1	2020	01/06/1960	1	2	165	72.6	1.65	2.7225	26.66666667	1	3		1		0	1	0	0	0	0	1	0	0	0	0	109	59	0	1							0					0	0	0	0	0
297	1402183386	1	2020	01/01/1957	1	1	165	66.8	1.65	2.7225	24.53627181	3	3	0	1	2	0	0	0	0	0	0	1	0	0	0	0	127	57	0	1					0	0	0			61.3		0	0	0	0	0	0	182
25	1402224504	1	2020	01/01/1960	2	1		65	0	0	#DIV/0!			0	1	4	1	1	1	0	0	1	0	0	1	0	0	120	70	1	0	6.39	1.14	3.72	5.51			0			64.6	10.1	0	1	0	0	0	0	166
329	1401148433	1	2020	15/11/1970	2	1	157	59	1.57	2.4649	23.93606231	3	3		1		1	0	0	0	0	0	0	1	0	0	0	168	84	1	0	5.08	0.89	3.29	2.27	0	0	0			6		0	0	1	0	0	1	168
328	1401074925	1	2020	25/10/1947	2	2	156	70	1.56	2.4336	28.76397107	1	3	0	1	2	0	0	0	0	0	1	0	0	0	0	0	111	71	1	0	4.95	1.26	3.19	2.25	0	0	0			55.4		0	1	0	0	0	0	155
21	1402245642	1	2020	03/04/1945	2	1	160	60	1.6	2.56	23.4375	2	1	0	1	2	1	0	0	0	0	1	0	1	0	0	0	129	73	1	0	4.75	0.52	3.34	2.13	0	0	0			8.3	17.6	0	0	0	0	0	0	163
324	1400464163	1	2020	01/01/1978	2	1	160	75	1.6	2.56	29.296875	1	3	1	1	2	1	1	0	0	0	0	0	0	0	1	0	134	83	1	0	4.64	1.73	2.81	1.77	0	0	0			74.2		0	0	1	0	0	0	149
303	1401190034	1	2020	15/08/1942	2	1		88	0	0	#DIV/0!	1	3	0	1	2	1	1	0	0	0	0	0	1	0	0	0	84	59	1	0	3.68	0.98	2.3	1.42	0	0				61.3		0	0	1	0	1	0	188
37	1402161435	1	2020	28/05/1955	2	2	160	65.9	1.6	2.56	25.7421875	1	3	0	1	2	1	0	0	0	0	0	0	1	0	1	0	147	75	1	0	4.51	0.78	3.35	1.34	0	0	0			94.4	21.7	0	0	0	0	0	0
449	140701850	1	2020	27/08/1957	2	1	158	70.3	1.58	2.4964	28.16055119	3	3		1	2	1	0	0	0	0	0	0	1	0	0	0	142	77	1	0	2.79	0.79	1.58	1.23	0	0	0			119		0	0	0	0	0	0	144
85	1401617835	1	2020	21/04/1975	2	1	162	73	1.62	2.6244	27.81588173	1	1	0	1	2	0	0	0	0	0	0	0	1	0	1	0	110	55	1	0	4.22	0.75	3.11	1.18	0	0	0			78.9	1.2	0	0	1	0	0	0	172
69	140522288	1	2020	30/11/1969	2	1	161.4	74.7	1.614	2.604996	28.67566783	3	3	0	1	1	0	1	0	0	0	0	0	0	0	1	0	109	52	1	0	3.7	1.16	2.42	0.85	0	0	1	0.25		106.3	1.8	0	0	0	0	0	0	179
289	1401222931	1	2020	14/07/1951	2	1	160	50.1	1.6	2.56	19.5703125	2	1	0	1	3	1	1	0	0	0	1	0	0	0	0	0	115	54	0	1					0	0	1			37.3		0	0	0	0	0	0	165
326	1402223987	1	2020	17/05/1950	2	1	160	68	1.6	2.56	26.5625	2	3	0	1	4	0	1	0	0	0	1	0	0	0	1	0	101	60	0	1					0	0	0			61.1		0	0	1	0	0	0	84
22	1402238370	1	2020	01/01/1961	2	1	160	97.3	1.6	2.56	38.0078125	1	2	0	1	1	1	1	0	0	0	1	0	0	0	1	0	139	76	0	1					0	0	0			78		0	1	0	0	0	0	158
271	1402251352	1	2020	01/01/1950	2	1	152	48	1.52	2.3104	20.77562327	3	3	0	1	2	0	1	0	0	0	1	0	0	0	0	0	124	86	0	1					0	0	0			53.9		0	0	0	0	0	0	226
232	1402204347	1	2020	23/04/1944	2	1	168	77	1.68	2.8224	27.28174603	3	3	0	1	3	1	1	0	0	0	1	0	0	0	1	0	134	62	0	1					0	0	0			39		0	0	0	1	0	0	143
117	140501889	1	2020	19/03/1975	2	1		79.6	0	0	#DIV/0!	1	3	0	1	3	0	0	0	0	0	0	0	0	0	0	0	123	70	0	1					0	0	0			93.6		0	0	0	0	0
450	1401389152	1	2020	05/01/1943	2	1	149	56	1.49	2.2201	25.224089	3	1	0	1	2	0	0	0	0	0	0	0	0	0	1	0	110	70	0	1					0	0	0			74		0	0	0	0	0	0	144
20	1402246038	1	2020	28/08/1983	2	1	161	94.8	1.61	2.5921	36.57266309	2	2	0	1	2	1	0	0	0	0	0	0	0	0	1	0	103	67	0	1					0	0	0			78.9		0	0	1	0	0	1	180
44	140375937	1	2020	01/09/1971	2	1		74	0	0	#DIV/0!	3	3	0	1	4	1	0	0	0	0	0	0	0	0	0	0	155	100	0	1					0	0	0			47.9		0	0	0	0	0	0	198
104	140769311	1	2020	01/01/1961	2	1	178	85	1.78	3.1684	26.82742078	1	3	0	1	3	1	1	0	0	0	1	0	0	0	1	0	141	99	0	1					0	0	0			64.4		0	0	0	0	0	0	167
168	1402277784	1	2020	04/02/1969	2	1	161	70	1.61	2.5921	27.00513097	2	2	0	1	2	0	0	0	0	0	1	0	0	0	1	0	119	84	0	1					0	0	0			60.1		0	0	0	0	0	0	154
18	1402254352	1	2020	23/12/1980	2	1	161	70	1.61	2.5921	27.00513097	1	2	0	1	1	0	0	0	0	0	0	0	0	0	1	0	97	63	0	1					0	0	0			73.2		0	0	0	0	0	0	157
272	1402251241	1	2020	22/12/1987	2	1	158	61	1.58	2.4964	24.43518667	2	1	0	1	3	0	0	0	0	0	0	0	0	0	0	0	97	61	0	0					0	0	0			94.8		0	0	0	0	0	0	142
415	1402384974	1	2021	01/01/1951	1	1	177	95	1.77	3.1329	30.32334259	3	3	0	1		1	0	0	0	0	0	1	0	0	0	0	141	73	1	0	4.78	1.07	3.44	1.45	0	0	0			57.9		0	0	0	1	0	0	172
434	1402357936	1	2021	14/07/1950	1	2	163	63	1.63	2.6569	23.71184463	1	1	0	1	2	1	0	0	0	0	0	1	0	0	0	0	147	93	0	1					0	0	0			4.7		0	1	0	0	0	0	170
380	1401872381	1	2021	20/09/1964	1	1	185	117	1.85	3.4225	34.18553689	1	3		1	2	0	0	0	0	0	0	1	0	0	1	0	117	85	0	1							0					0	1	0	0	0	0
420	1402387868	1	2021	12/01/1969	1	3	178	94	1.78	3.1684	29.66797122	1	1	1	1		0	0	0	1	0	0	1	0	0	1	0	116	73	1	0	3.36	1.1	2.12	1.11	0	1	0			67.3	4.6	0	0	0	0	0	1
439	1650905	1	2021	05/01/1953	1	2	171	70	1.71	2.9241	23.93898977	1	1	0	1	3	1	0	0	0	0	0	1	1	0	0	0	142	71	1	0	3.29	0.73	2.38	1.13	0	0	0			12.3		0	0	0	0	1	0	187
428	1402386547	1	2021	01/01/1958	1	1	184	105.6	1.84	3.3856	31.19092628	3	3	0	1	2	1	0	0	0	0	0	1	1	0	1	0	142	79	1	0	4.14	0.86	3.25	1.65	0	0	0			80.3		0	0	0	0	0	0	196
438		1	2021	15/12/1947	2	2		76.5	0	0	#DIV/0!	1	1	0	1	3	1	1	0	0	0	1	0	1	0	0	0	135	77	1	0	3.72	0.99	1.66	1.77	0	0	0			55.2	20.3	0	0	0	0	0	0	194
423	1402399386	1	2021	01/01/1949	2	1	179	96	1.79	3.2041	29.96161169	3		0	1	2	1	1	0	0	0	1	0	1	0	1	0	88	54	1	0	4.23	0.85	3.56	1.9	0	0	0			72		0	0	0	0	0	1
403	1402342881	1	2021	16/10/1970	1	3			0	0	#DIV/0!	1	3	1	1	2	0	0	1	1	0	0	1	1	0	0	0	95	60	1	0	5.26	0.81	2.3	4.15	1	1	0			101.9		0	0	1	0	0	0
144	1402361172	1	2021	25/05/1948	1	1	158	95	1.58	2.4964	38.05479891	1	1	0	1	3	1	1	0	0	0	0	1	1	0	1	0	151	78	1	0	2.1	0.46	1.18	1.16	0	0	0			51		0	0	0	0	1	1	177
398	140479768	1	2021	28/02/1948	1	1	175	98	1.75	3.0625	32	3	1	1	1	2	0	1	0	1	0	0	1	1	0	1	0	132	81	1	0	3.82	0.83	3.1	0.74	0	1	0			57.9		0	0	0	0	0	0	194
412	2378510	1	2021	21/10/1969	1	1			0	0	#DIV/0!	3	3		1	2	1	1	1	1	0	0	1	1	0	0	0	124	87	1	0	5.9	0.79	4.83	2.76	0	1	0			82.5		0	0	1	0	0	0	156
429	140429962	1	2021	01/01/1947	1	1	181	85	1.81	3.2761	25.94548396	1	1	0	1	2	1	1	0	0	0	0	1	1	0	1	0	101	55	1	0	3.23	0.81	2.28	0.88	0	0	0			46.8		0	0	0	0	0	0	224
121	140751391	1	2021	01/01/1951	1	1	171	99	1.71	2.9241	33.85657125	1	1	1	1	3	1	0	0	0	0	1	0	0	0	1	0	115	66	0	1					0	0	0					0	0	1	0	0	0	174
72	1402354658	1	2021	24/01/1983	1	1	171	62	1.71	2.9241	21.20310523	3	1	1	1	4	1	0	0	0	0	0	0	1	0	0	0	140	52	1	0	3.35	0.75	2.67	0.76	0	0	0			94.4		0	0	0	0	0	1	170
382	1401861516	1	2021	17/08/1941	2	2	153	54	1.53	2.3409	23.06805075	1	1	0	1	3	1	0	0	0	0	1	0	0	0	0	0	116	71	0	1					0	0	0			79		0	0	0	0	1	0	162
430	1402385078	1	2021	01/01/1943	1	1			0	0	#DIV/0!	1	1	0	1	2	0	1	0	0	0	0	1	0	0	0	0	120	83	0	1					0	0	0			79.6		0	0	0	0	1	0	154
233	140666732	1	2021	14/08/1947	2	2			0	0	#DIV/0!	1	1	0	1	3	1	1	0	0	0	1	0	0	0	0	0	188	110	0	0	3.8		2.21	0.97	0	0	0			37.4		0	0	0	0	1	0	189
389	1402263336	1	2021	22/02/1958	1	2			0	0	#DIV/0!	1	3		1	2	1	0	0	1	0	0	1	0	0	0	0	140	80	1	0	4.28	1.11	3.01	1.63	1	1	0			95.6		0	1	0	0	1	0	157
98	1402356483	1	2021	04/07/1977	1	1	175	75	1.75	3.0625	24.48979592	3	3	0	1	3	0	1	0	0	0	0	0	1	0	0	0	112	78	1	0	3.4	0.68	2.09	2.96	0	0	0			110		0	0	1	0	0	0	162
97	140421421	1	2021	12/12/1948	1	1		55.4	0	0	#DIV/0!	3		1	1	1	1	0	0	1	0	0	1	0	0	0	0	105	55	0	1					1	1	0			167.9		0	0	0	0	0	0	128
122	1402367286	1	2021	01/01/1972	2	1	169	74	1.69	2.8561	25.90945695	1	1	0	1	4	1	1	1	0	0	0	0	0	0	1	0	120	80	1	0	7.58	1.77	5.9	1.51	0	0	0			89.1		0	1	0	0	0
359	1402294086	1	2021	01/07/1948	1	2			0	0	#DIV/0!	1	3	0	1	2	0	0	0	0	0	0	1	0	0	0	0	79	49	0	1					0	0	0			62		0	0	1	0	0	0	142
396	1402331020	1	2021	16/06/1971	1	1	169	74	1.69	2.8561	25.90945695	3	3	0	1	2	1	1	1	0	0	0	1	1	0	1	0	156	90	1	0	5.9	0.98	4.8	1.35	0	0	0			91.9	15.6	0	0	0	0	0	0	134
488	1401299191	1	2021	05/03/1945	1	2	162	75.3	1.62	2.6244	28.69227252	1	3		1	2	1	0	0	0	0	0	1	0	0	0	0	159	63	1	0	3.59	1.15	2.3	0.73						61.5		0	1	0	0	0	1
418	1401596109	1	2021	10/12/1947	1	2	165	87	1.65	2.7225	31.95592287	1	1	0	1	2	1	1	0	0	0	0	1	0	0	1	0	139	55	0	1					0	0	1	9		9.8		0	0	0	1	0	0	164
401	1402326779	1	2021	30/09/1960	1	1	170	68	1.7	2.89	23.52941176	3	3	0	1	1	0	1	0	0	0	0	1	1	0	0	0	100	56	0	1	3.01	0.82	2	0.99	0	0	0			150		0	1	0	0	0	0	154
95	1402363027	1	2021	10/06/1969	1	3	180	84.5	1.8	3.24	26.08024691	1	1	1	1	4	0	0	0	0	1	0	1	1	0	1	0	90	66	1	0	3.38	0.52	2.89	1.16	0	0	0			18.4	2.9	0	0	0	0	0	1	110
7	140599287	1	2021	03/01/1943	1	2			0	0	#DIV/0!	1	1	0	1	3	0	0	0	0	0	0	1	0	0	0	0	133	73	1	0	4		2.37	2.45	0	0	0			81.1		0	0	0	0	1	0
432	1402339014	1	2021	01/01/1983	1	1			0	0	#DIV/0!		1	0	1	2	1	1	0	0	0	0	0	0	0	0	0	190	100	0	1					0	0	0			16.4		0	0	1	0	0	0	200
100	1402314150	1	2021	24/11/1983	1	1	165	75	1.65	2.7225	27.54820937	3	3	1	1	1	0	0	0	0	0	0	0	0	0	1	0	131	78	0	1					0	0	0			96.3		0	0	0	0	0	1	145
425	1402393358	1	2021	29/06/1963	1	2	176	70	1.76	3.0976	22.5981405	1	3	0	1	2	0	0	1	0	0	0	0	0	0	0	0	97	69	1	0	5.6	1.47	4.5	0.86	0	0	0			87.4		0	0	1	0	0	0
53	1402335352	1	2021	27/05/1972	1	1	166	80	1.66	2.7556	29.03178981	2	1	1	1	3	1	1	0	0	0	0	1	1	0	0	0	119	76	1	0	3.17	0.88	2	0.73	0	0	1	1			4.1	0	0	0	0	0	1	174
404	140523369	1	2021	03/03/1975	1	1	160	72	1.6	2.56	28.125	1	1	0	1	3	1	0	1	0	0	0	1	0	0	1	0	88	60	1	0	6.49	1.17	4.52	1.83	0	0	0			52.7	1.3	0	0	0	0	0	0	201
431	1401155772	1	2021	17/10/1954	2	1	161	80	1.61	2.5921	30.86300683	1	1	0	1	2	1	1	0	0	0	1	0	0	0	1	0	141	78	1	0	3.92	1.29	2.09	1.6	0	0	0			50.67		0	0	0	0	1	1	181
248	1401539462	1	2021	11/05/1956	1	2	172	67	1.72	2.9584	22.64737696	1	1	0	1	2	1	1	0	0	0	0	1	0	0	0	0	150	90	1	0	3.69	1.07	2.23	1.87	0	0	0			40.6		0	0	1	0	0	0	127
64	1401539462	1	2021	11/05/1956	1	2	172	64	1.72	2.9584	21.63331531	1	3	0	1	2	1	1	0	0	0	0	1	0	0	0	0	162	94	1	0	3.69	1.07	2.23	1.87	0	0	1			44		0	1	0	0	0	0	138
406	1401400660	1	2021	05/09/1953	2	1	165	63.7	1.65	2.7225	23.39761249	1	1	0	1	3	0	0	0	0	0	1	0	1	0	0	0	132	76	1	0	3.67	0.56	3.07	1.02	0	0	0			95.3	9.2	0	0	0	0	0	0	186
101	1401904125	1	2021	14/06/1943	1	1	173.5	76	1.735	3.010225	25.24728218	3	3	0	1	2	1	0	0	0	0	0	0	0	0	1	0	127	73	1	0	3.24	1	2.25	0.85	0	0	0			71.5		0	0	1	0	0	0	190
410	1402350619	1	2021	28/03/1946	1	2			0	0	#DIV/0!	1	1		1		0	0	0	0	0	0	0	1	0	0	0	98	68	1	0	3.61	0.81	2.53	1.17			0					0	0	0	0	0
427	140960157	1	2021	01/01/1944	1	1	167	75.8	1.67	2.7889	27.17917458	2	1	0	1	3	1	1	0	0	0	0	1	0	0	1	0	132	77	1	0	3.62	1.06	2.67	1.01	0	0	0			49.1		0	0	0	0	0	0
405	1402345307	1	2021	01/01/1968	1	1	185	70	1.85	3.4225	20.45288532	3	1		1	1	0	0	1	1	0	0	1	0	0	0	0	109	74	1	0	5.37	1	4.56	1.12	1	1	0			103.3	9.3	0	0	0	0	0	0	142
411	1402153241	1	2021	01/01/1964	1	1	175	70.3	1.75	3.0625	22.95510204	3	1	0	1	2	1	1	0	0	0	0	1	1	0	0	0	171	100	1	0	3.08	71	1.81	1.78	0	0	0			11		0	0	0	1	0	0	195
374	1402304728	1	2021	03/07/1949	2	2			0	0	#DIV/0!	1	1	0	1	2	1	0	0	0	0	1	0	0	0	0	0	110	73	0	1					0	0	0			76.6		0	0	1	0	0	0	161
388	1402323754	1	2021	01/01/1951	1	1	154	62	1.54	2.3716	26.14268848	2	1	0	1	2	1	1	0	1	0	0	1	1	0	1	0	94	63	1	0	2.63	0.52	1.01	4.67	0	1	0			113.5		0	0	1	0	0	0
413	1402380696	1	2021	28/05/1970	1	2			0	0	#DIV/0!	1	3	0	1	2	1	0	0	0	0	0	1	1	0	0	0	200	90	1	0	4.54	0.8	2.93	4.31	0	0	0			66		0	0	1	0	0	0	144
417	1402390034	1	2021	01/01/1972	1	1		104	0	0	#DIV/0!	3	3	0	1	2	1	1	0	1	0	0	1	1	0	1	0	127	87	1	0	4	0.98	2.6	2.25	1	1	0			71.1		0	0	1	0	0	0
407	1401190888	1	2021	22/08/1983	1	2			0	0	#DIV/0!	1	3		1	2	0	0	0	1	0	0	0	0	0	0	0	87	69	0	1					1	1	0			55.8		0	0	1	0	0	0	178
384	1401370012	1	2021	01/01/1939	1	1			0	0	#DIV/0!	3	3	0	1	4	1	1	0	0	0	0	1	1	0	0	0	169	88	1	0	3.72	0.82	2.53	3.25			0			8.5		0	0	0	0	0	0	172
123	140790494	1	2021	26/12/1944	1	2	180	75	1.8	3.24	23.14814815	1	2	0	1	4	1	1	0	0	0	0	1	1	0	0	0	145	80	1	0	1.88	0.52	0.25	2.59	0	0	0					0	1	0	0	0	1	181
362	140968322	1	2021	01/04/1966	1	1	173	79	1.73	2.9929	26.3958034	3	3		1	2	0	1	0	1	0	0	1	1	0	1	0	115	64	1	0	5.83	0.82	4.46	2.21	0	1	0			101.1		0	1	0	0	1	0	167
370	1402176331	1	2021	31/03/1975	1	2			0	0	#DIV/0!	1	3		1	2	1	1	0	0	0	0	1	1	0	0	0	134	95	1	0	4.46	0.73	3.22	2.12			0			85.7		0	0	1	0	0
363	140673568	1	2021	26/03/1977	1	2			0	0	#DIV/0!	1	2	0	1	3	0	1	0	0	1	0	0	1	0	0	0	96	64	1	0	3.96	0.56	3.1	2	0	0	0			69.9		0	0	1	0	0	0	148
440	1401918258	1	2021	04/12/1942	1	1	176	97.3	1.76	3.0976	31.41141529	3	1	0	1	2	0	1	0	0	0	0	1	1	0	1	0	103	67	1	0	3.1	0.65	2.25	1.91	0	0	0			90.4		0	0	0	0	0	0	185
120	1402366904	1	2021	01/01/1982	1	1	170	75	1.7	2.89	25.95155709	3	3	0	1	4	0	0	0	0	0	0	0	1	0	0	0	130	70	1	0	3.68	0.68	2.34	1.64	0	0	0			84.5		0	0	1	0	0	0	143
73	1402354069	1	2021	12/12/1985	1	2			0	0	#DIV/0!	1	2	0	1	4	0	0	0	0	0	0	0	1	0	0	0	94	59	1	0	4.37	0.76	3.16	1.63	0	0	0			62.1		0	0	1	0	0	0	144
442	1402315386	1	2021	01/01/1960	1	1			0	0	#DIV/0!	1	1	0	1	4	0	0	0	0	0	0	1	1	0	0	0	90	60	1	0	3.62	0.81	2.24	1.57	0	0	0			19.5		0	1	0	0	0	0	141
354	1402293009	1	2021	04/06/1949	1	2	166	80	1.66	2.7556	29.03178981	1	3	0	1	3	1	1	0	0	0	0	1	1	0	1	0	128	72	1	0	2.97	0.7	2.14	1.46	0	0	0			69.5		0	0	1	0	0	0	165
386	1402326395	1	2021	23/09/1951	1	2	163	56	1.63	2.6569	21.07719523	1	1		1	4	0	0	0	0	0	0	1	1	0	0	0	97	60	0	1	3.09	0.83	1.85	1.46	0	0	0			63.7		0	0	0	0	1	0
381	1402319960	1	2021	28/05/1975	1	1			0	0	#DIV/0!	1	3		1	2	0	1	0	0	0	0	1	1	0	0	0	101	76	1	0	5.02	0.95	4.02	1.35			0			64.1		0	0	1	0	0	0
89	140716776	1	2021	20/05/1967	1	1	163	79	1.63	2.6569	29.73390041	3	3	0	1	1	1	1	0	1	0	0	1	1	0	1	0	149	85	1	0	4.23	0.62	2.3	2.84	1	1	0			121.5	33.2	0	0	0	1	0	0	157
457	1402399590	1	2021	01/01/1963	1	1	160	65	1.6	2.56	25.390625	1	1	0	1	2	1	1	0	0	0	0	1	1	0	0	0	163	64.5	1	0	3.91	0.95	2.62	1.31	0	0	1			77.1		0	1	0	0	0	0	138
373	1401733961	1	2021	13/02/1970	1	1	170	69.8	1.7	2.89	24.15224913	1	2	1	1	2	1	0	0	0	0	0	1	0	0	0	0	162	101	1	0	4.9	1.17	3.68	1.26	0	0	0			76.6	5.9	0	0	0	0	0	0	123
255	1402386531	1	2021	03/06/1963	1	2	177	92	1.77	3.1329	29.36576335	1	3	0	1	2	1	0	0	1	1	0	1	0	0	1	0	198	76	0	1					1	1	0			67.3		0	1	0	0	1	0	127
435	1402356724	1	2021	07/10/1967	1	1	179	97.7	1.79	3.2041	30.49218189	1	1	0	1	2	1	0	0	0	0	0	1	1	0	1	0	183	99	1	0	3.29	0.73	2.38	1.13	0	0	0			76.8	9.8	0	0	0	0	0	1
446	1402410790	1	2021	01/01/1970	1	1			0	0	#DIV/0!	2	2	0	1	4	0	0	0	0	0	0	1	1	0	1	0	90	54	1	0	3.08	0.61	1.94	1.12	0	0	0			43.5		0	0	1	0	0	0
105	1402282257	1	2021	23/10/1959	1	1		86.8	0	0	#DIV/0!	3	3	0	1	4	0	0	0	0	0	0	1	0	0	0	0	132	78	1	0	3.95	1.03	3.09	1.05	0	0	0			74.7	9.1	0	0	0	0	0	0	194
402	1402340283	1	2021	01/01/1956	1	1			0	0	#DIV/0!	3	3	0	1	2	1	0	0	0	0	0	1	0	0	0	0	176	85	1	0	3.93	1.36	2.27	0.99	0	0	0					0	0	1	0	0	0
379	140591092	1	2021	01/01/1939	1	1			0	0	#DIV/0!	3	1		1	4	1	1	0	0	0	0	1	1	0	0	0	113	60	1	0	2.28	0.69	1.45	0.93			0			54.7		0	0	0	0	1	0
366	1402300877	1	2021	06/08/1983	1	1	176	83	1.76	3.0976	26.79493802	3	3	1	1	2	0	0	0	1	0	0	0	0	0	1	0	108	58	1	0	5.8	1.24	4.3	1.18	1	1	0			58.8		0	0	1	0	0	0	128
108	1402306619	1	2021	01/01/1961	1	1	176	73	1.76	3.0976	23.56663223	3	3	0	1	2	0	0	0	0	0	0	1	1	0	0	0	116	72	1	0	3.48	0.9	2.15	0.88	0	0	0			110		0	0	0	1	0
391	140458830	1	2021	28/10/2001	1	1	180	90	1.8	3.24	27.77777778	1	1	0	1	4	0	0	0	0	0	0	0	1	0	1	0	94	60	1	0	3.36	0.73	2.73	0.81	0	0	0			82.8		0	0	0	0	0	0
392	1402329268	1	2021	01/01/1961	1	1			0	0	#DIV/0!	3	3	0	1	4	1	0	0	0	0	0	1	0	0	0	0	220	165	1	0	4.29	1.52	2.68	0.78	0	0	0			14.2	18.7	0	0	0	0	0	0	149
409	1401422663	1	2021	10/03/1950	1	1			0	0	#DIV/0!	3	3	1	1	2	0	0	1	0	0	0	1	0	0	0	0	111	71	1	0	5.6	1.36	4.5	0.72	0	1	0			90.9		0	1	0	0	0	1
56	1402352657	1	2021	04/12/1964	1	1		70	0	0	#DIV/0!	3	2	0	1	4	0	0	1	0	0	0	1	0	0	0	0	121	72	1	0	6.14	1.41	5.16	0.59	0	0	0			91.8	7.7	0	0	1	0	0	0	131
414	1402387546	1	2021	01/01/1937	1	1	156	56	1.56	2.4336	23.01117686	3	1	0	1	2	1	1	0	1	0	0	1	0	0	0	0	103	49	1	0	4.59	1.12	2.33	0.56	0	0	0			64		0	0	0	0	0
347	1402187086	1	2021	16/04/1950	1	1	177	94.3	1.77	3.1329	30.09990743	3	3	0	1	2	0	0	0	1	0	0	1	0	0	1	0	107	80	0	0	3.45	1.21	1.97		0	0	0			92	4.2	0	0	0	0	0	0	200
358	1402293730	1	2021	01/01/1958	1	1			0	0	#DIV/0!	3	3		1	4	0	1	0	0	0	0	1	0	0	0	0	90	65	0	1							0			42.9		0	0	0	0	0
487	1402407147	1	2021	01/01/1965	1	2			0	0	#DIV/0!	1	3		1	4	1	1	0	0	0	0	1	0	0	0	0	82	64	0	1							0					0	0	1	0	0	0	160
400	1402317978	1	2021	07/08/1965	1	1		67.2	0	0	#DIV/0!	1	3	0	1	2	1	1	0	0	0	0	1	0	0	0	0	147	94	0	1					0	0	0			93.3		0	0	0	0	0	0
387	140818372	1	2021	03/03/1956	1	1	175	103	1.75	3.0625	33.63265306	3	1	0	1	2	1	1	0	1	0	0	1	0	0	1	0	149	103	0	1					0	1	0			120		0	0	0	1	0	0	148
5	1402324736	1	2021	28/06/1942	1	2	53	57	0.53	0.2809	202.9191883	1	1	0	1	3	1	1	0	0	0	0	1	0	0	1	0	112	58	0	1					0	0	0			55		0	0	1	0	0	1	195
426	1402387412	1	2021	01/01/1948	1	1	162	70	1.62	2.6244	26.6727633	3	3		1	2	1	0	0	0	0	0	1	0	0	1	0	110	62	0	1					0	0				70.5		0	1	0	0	0	0	216
424	1402265081	1	2021	07/09/1968	1	2	188	77	1.88	3.5344	21.78587596	1	2	1	1	1	1	1	0	0	0	0	1	0	0	0	0	140	95	0	1					0	0	0			75.6		0	0	0	0	0	0
369	1402304978	1	2021	01/01/1947	1	1			0	0	#DIV/0!	3	3	0	1	3	0	0	0	0	0	0	1	0	0	0	0	126	89	0	0					0	0	0			85.6		0	1	0	0	0	0	236
357	140420844	1	2021	01/01/1965	1	3	172	96	1.72	2.9584	32.44997296	3	3	0	1	2	0	1	0	0	0	0	1	0	0	1	0	121	82	0	1					0	0	1			98.1		0	0	1	0	1	0	160
385	2325882	1	2021	1753-07-10	1	2			0	0	#DIV/0!	1	3	0	1	2	1	0	0	0	0	0	1	0	0	0	0	140	80	0	1							0			87.4		0	0	1	0	0	0	183
360	1402298035	1	2021	03/10/1944	1	1		57	0	0	#DIV/0!	3	3		1	2	1	1	0	0	0	0	1	0	0	0	0	120	80	0	1												0	1	0	0	1	0
503	1401098217	1	2021	07/10/1928	1	1	163	68	1.63	2.6569	25.59373706	3	3	0	1	2	1	1	0	0	0	0	1	0	0	0	0	144	77	0	1					0	0	0					0	1	0	0	1	0	173
502	1402298089	1	2021	02/12/1952	1	1	175	92	1.75	3.0625	30.04081633	1	3	0	1	3	1	0	0	1	0	0	1	0	0	0	0	163	75	0	1					0	1	0			44.4		0	1	0	0	1	0	186
355	1401472824	1	2021	01/06/1973	1	1	181	78.5	1.81	3.2761	23.96141754	2	3	0	1	2	0	0	0	1	0	0	0	0	0	0	0	121	74	0	1					0	1	0			95.1		0	0	0	0	0	0	213
365	1402199885	1	2021	01/01/1972	1	1	165	50	1.65	2.7225	18.36547291	3	1	0	1	2	0	0	0	0	0	0	1	0	0	0	0	110	74	0	1					0	0	0			72.8		0	0	0	0	0	0	162
399	1402331586	1	2021	01/01/1959	1	1	178	69	1.78	3.1684	21.77755334	3		0	1	4	1	1	0	1	0	0	1	0	0	0	0	117	71	0	1					0	0	0			47.6		0	0	0	0	0	0	236
408	1402358360	1	2021	07/02/1945	1	2			0	0	#DIV/0!	1	1		1	2	1	0	0	0	0	0	1	0	0	0	0	110	70	0	1					0	0	0			81.5		0	1	0	0	0	0	164
395	1402320369	1	2021	22/04/1970	1	1			0	0	#DIV/0!	3	3	0	1	2	0	0	0	0	0	0	1	0	0	0	0	103	70	0	1					0	0	0			81.9		0	0	0	0	0	0	177
445	140199024	1	2021	24/03/1954	1	2	178	82	1.78	3.1684	25.88057064	1	1	0	1	4	0	0	0	0	0	0	1	0	0	0	0	89	54	0	1					0	0	0			78.5		0	1	0	0	0	0	134
368	1401892770	1	2021	07/04/1949	1				0	0	#DIV/0!	1	3	0	1	2	1	1	0	0	0	0	1	0	0	0	0	129	51	0	1					0	0	0			130.1		0	0	1	0	0
394	1402330936	1	2021	16/12/1951	1	1			0	0	#DIV/0!	3	3	0	1	2	1	0	0	0	0	0	1	0	0	0	0			0	1					0	0	0					0	0	0	0	0
93	140786695	1	2021	20/05/1949	2	1	173	78	1.73	2.9929	26.06167931	2	1	0	1	2	1	1	0	0	0	0	1	0	0	1	0	172	75	1	0	4.55	1.03	2.85	2.83	0	0	0			36.8		0	1	0	0	0	0	152
390	1402258962	1	2021	06/10/1980	2	2	164	99	1.64	2.6896	36.80844735	1	1	1	1	2	1	0	1	1	0	0	0	1	0	1	0	130	97	1	0	8.19	0.84	6.37	2.28	1	1	0			66.8		0	1	0	0	0	0
96	1402013646	1	2021	21/03/1965	2	1		56.9	0	0	#DIV/0!	1	1	0	1	2	0	0	0	0	0	1	0	1	0	0	0	118	62	1	0	4.54	0.71	3.76	1.96	0	0	0			58.9	3.1	0	0	0	0	0	1	108
283	1401619135	1	2021	12/05/1995	2	1	167	58.1	1.67	2.7889	20.83258632	3	1	0	1	2	1	0	0	0	0	0	0	0	0	0	0	177	80	1	0	4.5	1.5	2.16	1.9	0	0	0			3.5		0	0	0	0	0	0	122
416	1402388299	1	2021	01/01/1977	2	1	159	70	1.59	2.5281	27.68877813	3	3	0	1	2	0	0	1	0	0	0	0	1	0	1	0	118	85	1	0	5.22	0.8	4.51	1.88	0	0	0			54.4		0	0	1	0	0	0	128
375	140752465	1	2021	15/03/1987	2	1			0	0	#DIV/0!	3	3	0	1	4	0	0	0	0	0	0	0	1	0	0	0			1	0	2.51	0.52	0.89	1.7	0	0	0			11.6		0	0	0	0	0	0	183
356	1402293568	1	2021	22/02/1982	2	1			0	0	#DIV/0!	3	3		1		0	1	0	0	0	0	0	1	0	0	0	90	60	1	0	2.57	0.52	1.95	1.56	0	0	0			141.1		0	0	1	0	0	0	130
419	1402397877	1	2021	01/01/1957	2	1	156	87	1.56	2.4336	35.7495069	1	1	0	1	2	1	1	1	0	0	1	0	0	0	1	0	149	59	1	0	5.47	1.08	4.53	1.47	0	0	1			73.3		0	0	0	0	0
378	1402305004	1	2021	01/01/1940	2	1	168	79.5	1.68	2.8224	28.16751701	3	1	0	1	2	1	0	1	0	0	1	0	0	0	0	0	144	85	1	0	6.23	1.34	4.79	1.27	0	0	0			87.3		0	0	0	0	0	0	163
55	140427409	1	2021	12/01/1947	2	1		90	0	0	#DIV/0!	3		0	1	4	1	0	0	0	0	1	0	0	0	0	0	158	105	1	0	4.02	1.61	2.51	1.17	0	0	0			25.1		0	0	1	0	0	0	182
469	140625308	1	2021	20/12/1951	2	1	153	76.3	1.53	2.3409	32.59430134	3	1	0	1		1	1	0	0	0	1	0	0	0	1	0	125	58	1	0	3.46	1.27	1.91	1.08	0	0	1			51.7		0	0	0	0	1	0	171
444	1401473335	1	2021	01/01/1968	2	1	156	65	1.56	2.4336	26.70940171	3	3	0	1	4	0	0	0	0	0	0	0	0	0	1	0	130	70	1	0	2.74	1.13	1.08	0.94	0	0	0			81.5		0	0	1	0	0	0	200
4	1402335137	1	2021	10/10/1954	2	1	163	78	1.63	2.6569	29.35752192	2	2	0	1	2	1	1	0	0	0	1	0	0	0	1	0	170	80	0	1					0	0	0			93		0	0	0	0	0	0
314	1401523836	1	2021	01/12/1966	2	2	180	80	1.8	3.24	24.69135802	1	3	0	1	1	1	1	0	0	0	0	1	0	0	1	0	121	80	0	1					0	0	0			75.3		0	1	0	0	1	0	132
436	140519166	1	2021	01/01/1977	2	1	162	113.6	1.62	2.6244	43.28608444	3	1	0	1	4	1	1	0	0	0	0	0	0	0	1	0	90	60	0	1					0	0	0			112		0	0	0	0	0	0	138
372	140648941	1	2021	30/01/1986	2	2	154	55	1.54	2.3716	23.19109462	1	1	0	1	3	0	0	0	0	0	0	0	0	0	0	0	133	62	0	1					0	0	0					0	0	0	0	0	0	200
376	140602178	1	2021	21/07/1940	2	2	153	50.7	1.53	2.3409	21.65833654	1	1	0	1	2	1	1	0	0	0	1	0	0	0	0	0	92	54	0	1					0	0	1			33.8		0	0	1	0	1	0	149
393	1402330741	1	2021	01/01/1953	2	1	175	74	1.75	3.0625	24.16326531	2	3	0	1	4	1	1	0	1	0	0	1	0	0	0	0	114	60	1	0	3.44	1.05	2.22	1.2	1	1	0			83.9		0	1	1	0	0	0	134
99	1402309989	1	2021	01/01/1956	2	1	171	96	1.71	2.9241	32.83061455	3	3	0	1	3	1	0	0	0	0	1	0	0	0	1	0	152	84	0	1					0	0	0			81.5		0	0	0	1	0	1
36	1402312393	1	2021	01/01/1950	2	1	164	67	1.64	2.6896	24.9107674	2	2	0	1	3	1	1	0	0	0	1	0	0	0	0	0	137	75	0	1					0	0	0			50.4		0	0	0	0	0	0	82
119	140774875	1	2021	15/07/1958	2	1			0	0	#DIV/0!	1	3	0	1	3	0	0	0	0	0	1	0	0	0	0	0	115	70	0	1					0	0	0					0	0	1	0	0	0	78
40	1402333098	1	2021	07/01/1946	2	2		48	0	0	#DIV/0!	1	1	0	1	2	0	0	0	0	0	1	0	0	0	0	0	96	54	0	1					0	0	0			42.1		0	0	0	0	0	0	139
397	1402330620	1	2021	21/05/1991	2	1	162	60	1.62	2.6244	22.86236854	1	1	0	1	4	0	0	0	0	0	0	0	0	0	0	0	96	51	0	1					0	0	0			80.4		0	0	0	0	0	0	123
421	1402416092	1	2022	17/11/1963	2	3	165	55	1.65	2.7225	20.2020202	1	3		1	1	1	0	1	0	0	1	0	0	0	0	0	140	100	1	0	6.32	2.26	3.35	1.23			0			95		0	0	1	0	0	0	141
313	140323494	1	2022	01/01/1959	2	1	156	55	1.56	2.4336	22.60026298	3	2	0	1	2	1	1	0	0	0	1	0	0	0	0	0	184	53	0	1					0	0	0			16.4		0	0	0	0	0
1	1401281966	1	2022	12/12/1962	1	1						3	1	1	1	3	0	1	0	0	0	1	0	0	0	0	0	102	53	1	0	4.51	1.09	3.3	1.89	0	0	0			72.4		0	0	0	0	0	1
383	1402309196	1	2022	14/07/1958	2	1			0	0	#DIV/0!	3	3		1	3	1	0	1	0	0	1	0	0	0	0	0	130	80	1	0	7.02	1.53	33.92	1.85	0	0				6		0	0	0	0	0	0	179
161	1402056721	1	2056721	01/01/1965	2	1	156	62.2	1.56	2.4336	25.55884287	3	1	0	1	2	0	0	0	0	0	0	0	0	0	0	0	91	50	0	1					0	0	0			85		0	0	0	0	0	0	190
437	140194165	1		01/01/1945	2	1	154	82.7	1.54	2.3716	34.87097318	3	1	0	1		1	1	0	0	0	1	0	0	0	1	0	128	47	0	1					0	0	1			25.3		0	0	0	0	0	0	154
106	140555306	1		31/07/1967	2	1	168	94	1.68	2.8224	33.30498866	3		0	1	2	1	0	0	0	0	1	0	0	0	1	0	152	91	1	0	4.15	1.29	2.55	1.83	0	0	0			75.6	2.7	0	0	0	0	0	0	140
222	140758323	1		15/07/1956	1	2	160	96	1.6	2.56	37.5	1	3	0	1	4	1	1	0	1	0	0	1	0	0	1	0	140	80	0	1					1	1	0			93.9		0	0	0	1	1	0	180
333	14012056096	1		20/06/1955	1	1	168	92	1.68	2.8224	32.59637188	3	3	0	1	2	0	0	1	0	0	0	1	1	0	1	0	123	86	0	0	5.99	0.85	5.09	1.11	0	0	0			58.1		0	1	0	0	0	0
113	14014229305	1		01/01/1954	1	1	163	65	1.63	2.6569	24.4646016	3		0	1	2	0	1	0	0	0	0	1	1	0	0	0	120	80	1	0	3.03	0.99	1.96	0.68	0	0	0			126.9		0	0	1	0	0	0
282	1402027796	1		01/01/1958	1	1			0	0	#DIV/0!	3	3		1	4	1	0	0	0	0	0	1	0	0	0	0	90	50	0	0							0			71		0	1	0	0	0	0
491	1402101342	1		14/01/1977	1	1	190	98	1.9	3.61	27.1468144	3	3	0	1		1	0	0	0	0	0	0	0	0	1	0	136	93	0	1					0	0	0					0	0	1	0	0	0
462	140208437	1		11/05/1957	1	1	182	74	1.82	3.3124	22.34029707	1	2	0	1	3	1	0	0	0	0	0	1	0	0	0	0	140	90	0	1					0	0	0			110		0	0	0	0	0	1
485	2051588	1		01/01/1952	1	1			0	0	#DIV/0!	3	3		1	2	1	1	0	0	0	0	1	0	0	0	0	167	85	0	1					0	0	0			76.8		0	1	0	0	0
511	140241012	1		06/05/1978	1	1			0	0	#DIV/0!	1	3		1	2	1	0	0	0	0	0	0	0	0	0	0	129	80	0	1							0			82.2		0	0	0	1	0	0	146
451	14018336092	1		07/08/1951	2	1	171	86	1.71	2.9241	29.41075887	3	1	0	1	2	1	1	0	0	0	1	0	0	0	1	0	147	89	0	1					0	0	0			61.7		0	0	0	0	0	0	159
493	1402090059	1		15/05/1945	2	1			0	0	#DIV/0!	1	1	0	1	2	0	0	0	0	0	1	0	0	0	0	0			0	1					0	0	0					0	0	0	0	0
515									0								0	0	0	0	0	0	0	0	0	0	0			0	0												0	0	0	0	0
[truncated: 99 more columns]
